# Supplementary material for: Quinoxaline–3-amino­phenol–water (2/1/2)
Source: Acta Crystallogr Sect E Struct Rep Online. 2008 Apr 23;64(Pt 5):o895. doi: 10.1107/S1600536808010568 (PMC2961097; doi:10.1107/S1600536808010568)
Supplement: Supplementary file 1 [file e-64-0o895-sup1.cif]

##############################################################################
###                                                                        ###
###        Electronic paper (Acta Crystallographica Section E)             ###
###                                                                        ###
##############################################################################
#                                                                            #
# This CIF contains the data in a paper accepted for publication in Acta     #
# Crystallographica Section E. It conforms to the requirements of Notes      #
# for Authors for Section E, and has been peer reviewed under the auspices   #
# of the IUCr Commission on Journals.                                        #
#                                                                            #
# Full details of the Crystallographic Information File format               #
# are given in the paper "The Crystallographic Information File (CIF):       #
# a New Standard Archive File for Crystallography" by S. R. Hall, F. H.      #
# Allen and I. D. Brown [Acta Cryst. (1991), A47, 655-685].                  #
#                                                                            #
# The current version of the core CIF dictionary is obtainable from          #
# ftp://ftp.iucr.org/pub/cif_core.dic. The current version number is 2.4.    #
#                                                                            #
# Software is freely available for graphical display of the structure(s) in  #
# this CIF.  For information consult the CIF home page http://www.iucr.org/  #
# cif/home.html                                                              #
#                                                                            #
# This file may be used for bona fide research purposes within the           #
# scientific community so long as proper attribution is given to the journal # 
# article from which it was obtained.                                        #
#                                                                            #
##############################################################################
                                             
data_global
_audit_creation_method     SHELXL-97
_journal_date_recd_electronic     2008-04-03
_journal_date_accepted     2008-04-16
_journal_name_full     'Acta Crystallographica, Section E'
_journal_year     2008
_journal_volume     64
_journal_issue      5
_journal_page_first     o895
_journal_page_last     o895
_journal_paper_category     QO
_journal_coeditor_code     FL2194
_publ_contact_author_name     'Maria Gdaniec'
_publ_contact_author_address
;
Faculty of Chemistry
Adam Mickiewicz University
60-780 Pozna\'n
Poland
;
_publ_contact_author_email     magdan@amu.edu.pl
_publ_contact_author_fax     '048 61 8658008'
_publ_contact_author_phone     '048 61 8291273'
_publ_section_title
;
Quinoxaline--3-aminophenol--water (2/1/2)
;
loop_
    _publ_author_name
    _publ_author_address
    'Czapik, Agnieszka'
;
Faculty of Chemistry
Adam Mickiewicz University
60-780 Pozna\'n
Poland
;
    'Gdaniec, Maria'
;
Faculty of Chemistry
Adam Mickiewicz University
60-780 Pozna\'n
Poland
;
data_I
_audit_creation_method     SHELXL-97
_chemical_name_systematic
;
Quinoxaline--3-aminophenol--water (2/1/2)
;
_chemical_name_common     ?
_chemical_formula_moiety     '2(C8 H6 N2), C6 H7 N O, 2(H2 O)'
_chemical_formula_sum     'C22 H23 N5 O3'
_chemical_formula_iupac     '2C8 H6 N2, C6 H7 N O, 2H2 O'
_chemical_formula_weight     405.45
_chemical_melting_point     ?
_symmetry_cell_setting     monoclinic
_symmetry_space_group_name_H-M     'P 21/c'
_symmetry_space_group_name_Hall     '-P 2ybc'
loop_
    _symmetry_equiv_pos_as_xyz
    'x, y, z'
    '-x, y+1/2, -z+1/2'
    '-x, -y, -z'
    'x, -y-1/2, z-1/2'
_cell_length_a     15.2951(10)
_cell_length_b     7.1383(4)
_cell_length_c     20.1614(14)
_cell_angle_alpha     90.00
_cell_angle_beta     110.775(8)
_cell_angle_gamma     90.00
_cell_volume     2058.1(3)
_cell_formula_units_Z     4
_cell_measurement_reflns_used     5665
_cell_measurement_theta_min     2.12
_cell_measurement_theta_max     27.88
_cell_measurement_temperature     130.0(2)
_exptl_crystal_description     plate
_exptl_crystal_colour     colourless
_exptl_crystal_size_max     0.40
_exptl_crystal_size_mid     0.40
_exptl_crystal_size_min     0.07
_exptl_crystal_density_diffrn     1.309
_exptl_crystal_density_meas     ?
_exptl_crystal_density_method     'not measured'
_exptl_crystal_F_000     856
_exptl_absorpt_coefficient_mu     0.090
_exptl_absorpt_correction_type     'multi-scan'
_exptl_absorpt_process_details     '(CrysAlis RED; Oxford Diffraction, 2007)'
_exptl_absorpt_correction_T_min     0.966
_exptl_absorpt_correction_T_max     1.000
_exptl_special_details
;
Absorption correction: SCALE3 ABSPACK scaling algorithm of the Crysalis RED
program (Oxford Diffraction, 2007)
;
_diffrn_ambient_temperature     130(2)
_diffrn_radiation_type     MoK\a
_diffrn_radiation_wavelength     0.71073
_diffrn_radiation_source     'fine-focus sealed tube'
_diffrn_radiation_monochromator     graphite
_diffrn_measurement_device_type     'Kuma KM-4-CCD \k-geometry'
_diffrn_measurement_method     \w
_diffrn_detector_area_resol_mean     ?
_diffrn_reflns_number     16706
_diffrn_reflns_av_R_equivalents     0.0369
_diffrn_reflns_av_sigmaI/netI     0.0483
_diffrn_reflns_theta_min     4.13
_diffrn_reflns_theta_max     25.03
_diffrn_reflns_theta_full     25.03
_diffrn_measured_fraction_theta_max     0.995
_diffrn_measured_fraction_theta_full     0.995
_diffrn_reflns_limit_h_min     -18
_diffrn_reflns_limit_h_max     17
_diffrn_reflns_limit_k_min     -8
_diffrn_reflns_limit_k_max     8
_diffrn_reflns_limit_l_min     -23
_diffrn_reflns_limit_l_max     23
_diffrn_standards_number     0
_diffrn_standards_interval_count     0
_diffrn_standards_interval_time     0
_diffrn_standards_decay_%     0
_refine_special_details
;
Refinement of <i>F</i>^2^ against ALL reflections. The weighted <i>R</i>-factor
<i>wR</i> and goodness of fit <i>S</i> are based on <i>F</i>^2^, conventional
<i>R</i>-factors <i>R</i> are based on <i>F</i>, with <i>F</i> set to zero for
negative <i>F</i>^2^. The threshold expression of <i>F</i>^2^ >
\s(<i>F</i>^2^) is used only for calculating <i>R</i>-factors(gt) <i>etc</i>.
and is not relevant to the choice of reflections for refinement.
<i>R</i>-factors based on <i>F</i>^2^ are statistically about twice as large
as those based on <i>F</i>, and <i>R</i>- factors based on ALL data will be
even larger.
;
_reflns_number_total     3620
_reflns_number_gt     2285
_reflns_threshold_expression     I>2\s(I)
_refine_ls_structure_factor_coef     Fsqd
_refine_ls_matrix_type     full
_refine_ls_R_factor_all     0.0602
_refine_ls_R_factor_gt     0.0308
_refine_ls_wR_factor_gt     0.0620
_refine_ls_wR_factor_ref     0.0697
_refine_ls_goodness_of_fit_ref     0.910
_refine_ls_restrained_S_all     0.910
_refine_ls_number_reflns     3620
_refine_ls_number_parameters     300
_refine_ls_number_restraints     0
_refine_ls_hydrogen_treatment     mixed
_refine_ls_weighting_scheme     calc
_refine_ls_weighting_details
;
calc w=1/[\s^2^(Fo^2^)+(0.0362P)^2^] where P=(Fo^2^+2Fc^2^)/3
;
_atom_sites_solution_hydrogens     geom
_atom_sites_solution_primary     direct
_atom_sites_solution_secondary     difmap
_refine_ls_shift/su_max     0.001
_refine_ls_shift/su_mean     0.000
_refine_diff_density_max     0.204
_refine_diff_density_min     -0.141
_refine_ls_extinction_method     'SHELXL97 (Sheldrick, 2008)'
_refine_ls_extinction_coef     0.0029(5)
_refine_ls_extinction_expression
                                  'Fc^*^=kFc[1+0.001xFc^2^\l^3^/sin(2\q)]^-1/4^'
loop_
    _atom_type_symbol
    _atom_type_description
    _atom_type_scat_dispersion_real
    _atom_type_scat_dispersion_imag
    _atom_type_scat_source
    'C' 'C' 0.0033 0.0016
                         'International Tables Vol C Tables 4.2.6.8 and 6.1.1.4'
    'H' 'H' 0.0000 0.0000
                         'International Tables Vol C Tables 4.2.6.8 and 6.1.1.4'
    'N' 'N' 0.0061 0.0033
                         'International Tables Vol C Tables 4.2.6.8 and 6.1.1.4'
    'O' 'O' 0.0106 0.0060
                         'International Tables Vol C Tables 4.2.6.8 and 6.1.1.4'
_computing_data_collection
;
CrysAlis CCD (Oxford Diffraction, 2007)
;
_computing_cell_refinement
;
CrysAlis CCD (Oxford Diffraction, 2007)
;
_computing_data_reduction
;
CrysAlis RED (Oxford Diffraction, 2007)
;
_computing_structure_solution     'SHELXS97 (Sheldrick, 2008)'
_computing_structure_refinement     'SHELXL97 (Sheldrick, 2008)'
_computing_molecular_graphics
;
ORTEP-3 for Windows (Farrugia, 1997) and Mercury
Macrae <i>et al.</i>,  2006)
;
_computing_publication_material     'SHELXL97 (Sheldrick, 2008)'
loop_
    _atom_site_type_symbol
    _atom_site_label
    _atom_site_fract_x
    _atom_site_fract_y
    _atom_site_fract_z
    _atom_site_U_iso_or_equiv
    _atom_site_adp_type
    _atom_site_calc_flag
    _atom_site_refinement_flags
    _atom_site_occupancy
    _atom_site_disorder_assembly
    _atom_site_disorder_group
    N N1A 0.40385(8) 0.19751(16) 0.55810(6) 0.0257(3) Uani d . 1 . .
    C C2A 0.33478(10) 0.1595(2) 0.49872(7) 0.0268(4) Uani d . 1 . .
    H H2A 0.2767 0.1284 0.5008 0.032 Uiso calc R 1 . .
    C C3A 0.34523(10) 0.1639(2) 0.43241(8) 0.0272(4) Uani d . 1 . .
    H H3A 0.2937 0.1354 0.3923 0.033 Uiso calc R 1 . .
    N N4A 0.42444(8) 0.20642(17) 0.42434(6) 0.0257(3) Uani d . 1 . .
    C C5A 0.58438(10) 0.3015(2) 0.48061(8) 0.0295(4) Uani d . 1 . .
    H H5A 0.5917 0.3043 0.4368 0.035 Uiso calc R 1 . .
    C C6A 0.65726(10) 0.3465(2) 0.54049(9) 0.0346(4) Uani d . 1 . .
    H H6A 0.7144 0.3799 0.5373 0.042 Uiso calc R 1 . .
    C C7A 0.64723(10) 0.3431(2) 0.60726(8) 0.0346(4) Uani d . 1 . .
    H H7A 0.6977 0.3744 0.6477 0.042 Uiso calc R 1 . .
    C C8A 0.56397(10) 0.2943(2) 0.61310(8) 0.0295(4) Uani d . 1 . .
    H H8A 0.5578 0.2925 0.6574 0.035 Uiso calc R 1 . .
    C C9A 0.48741(9) 0.24661(19) 0.55196(7) 0.0223(3) Uani d . 1 . .
    C C10A 0.49775(9) 0.25055(19) 0.48513(7) 0.0215(3) Uani d . 1 . .
    N N1B -0.01606(8) 0.88628(16) 0.35287(6) 0.0237(3) Uani d . 1 . .
    C C2B -0.10425(10) 0.88544(19) 0.34628(7) 0.0257(4) Uani d . 1 . .
    H H2B -0.1194 0.8923 0.3870 0.031 Uiso calc R 1 . .
    C C3B -0.17739(10) 0.8745(2) 0.27975(8) 0.0294(4) Uani d . 1 . .
    H H3B -0.2388 0.8749 0.2785 0.035 Uiso calc R 1 . .
    N N4B -0.16252(8) 0.86390(17) 0.21969(6) 0.0297(3) Uani d . 1 . .
    C C5B -0.04863(11) 0.8530(2) 0.16312(7) 0.0312(4) Uani d . 1 . .
    H H5B -0.0964 0.8453 0.1191 0.037 Uiso calc R 1 . .
    C C6B 0.04198(11) 0.8538(2) 0.16717(8) 0.0333(4) Uani d . 1 . .
    H H6B 0.0558 0.8487 0.1259 0.040 Uiso calc R 1 . .
    C C7B 0.11481(11) 0.8625(2) 0.23343(8) 0.0331(4) Uani d . 1 . .
    H H7B 0.1766 0.8617 0.2357 0.040 Uiso calc R 1 . .
    C C8B 0.09583(10) 0.8720(2) 0.29450(8) 0.0294(4) Uani d . 1 . .
    H H8B 0.1445 0.8775 0.3381 0.035 Uiso calc R 1 . .
    C C9B 0.00272(9) 0.87338(19) 0.29139(7) 0.0210(3) Uani d . 1 . .
    C C10B -0.07063(10) 0.86356(19) 0.22497(7) 0.0229(3) Uani d . 1 . .
    C C1C 0.15035(9) 0.7993(2) 0.52107(7) 0.0208(3) Uani d . 1 . .
    O O1C 0.11852(7) 0.96292(14) 0.48513(5) 0.0286(3) Uani d . 1 . .
    H H1C 0.0737(11) 0.936(2) 0.4413(9) 0.061(6) Uiso d . 1 . .
    C C2C 0.22485(9) 0.8116(2) 0.58454(7) 0.0217(3) Uani d . 1 . .
    H H2C 0.2511 0.9280 0.6007 0.026 Uiso calc R 1 . .
    C C3C 0.26114(9) 0.6520(2) 0.62471(7) 0.0240(4) Uani d . 1 . .
    N N1C 0.33268(10) 0.6689(2) 0.68974(8) 0.0443(4) Uani d . 1 . .
    H H2NC 0.3584(10) 0.561(2) 0.7146(8) 0.044(5) Uiso d . 1 . .
    H H1NC 0.3613(10) 0.780(2) 0.6997(8) 0.037(5) Uiso d . 1 . .
    C C4C 0.22258(9) 0.4776(2) 0.59862(7) 0.0274(4) Uani d . 1 . .
    H H4C 0.2472 0.3690 0.6238 0.033 Uiso calc R 1 . .
    C C5C 0.14761(10) 0.4673(2) 0.53511(7) 0.0268(4) Uani d . 1 . .
    H H5C 0.1218 0.3509 0.5183 0.032 Uiso calc R 1 . .
    C C6C 0.11020(9) 0.6262(2) 0.49608(7) 0.0249(4) Uani d . 1 . .
    H H6C 0.0592 0.6176 0.4539 0.030 Uiso calc R 1 . .
    O O1D 0.40947(7) 0.06594(16) 0.69381(7) 0.0325(3) Uani d . 1 . .
    H H1D 0.4028(12) 0.121(3) 0.6539(11) 0.071(7) Uiso d . 1 . .
    H H2D 0.4209(13) 0.161(3) 0.7281(11) 0.089(8) Uiso d . 1 . .
    O O1E 0.43284(8) 0.14985(16) 0.28706(6) 0.0320(3) Uani d . 1 . .
    H H1E 0.4870(14) 0.078(3) 0.2927(10) 0.086(7) Uiso d . 1 . .
    H H2E 0.4315(12) 0.175(3) 0.3316(11) 0.077(7) Uiso d . 1 . .
loop_
    _atom_site_aniso_label
    _atom_site_aniso_U_11
    _atom_site_aniso_U_22
    _atom_site_aniso_U_33
    _atom_site_aniso_U_12
    _atom_site_aniso_U_13
    _atom_site_aniso_U_23
    N1A 0.0264(7) 0.0255(8) 0.0254(7) -0.0008(5) 0.0097(6) 0.0018(5)
    C2A 0.0243(8) 0.0269(10) 0.0292(9) -0.0017(7) 0.0095(7) 0.0011(7)
    C3A 0.0255(9) 0.0251(10) 0.0263(9) -0.0008(7) 0.0036(7) -0.0005(7)
    N4A 0.0280(7) 0.0239(7) 0.0249(7) 0.0011(5) 0.0090(6) 0.0006(5)
    C5A 0.0293(9) 0.0268(10) 0.0378(10) 0.0035(7) 0.0185(8) 0.0019(7)
    C6A 0.0228(9) 0.0256(10) 0.0568(12) -0.0007(7) 0.0158(8) -0.0005(8)
    C7A 0.0274(9) 0.0274(10) 0.0396(10) 0.0002(7) 0.0001(8) -0.0030(8)
    C8A 0.0312(9) 0.0283(9) 0.0253(9) -0.0006(7) 0.0054(7) -0.0015(7)
    C9A 0.0239(8) 0.0169(9) 0.0256(9) 0.0009(6) 0.0083(7) 0.0018(6)
    C10A 0.0247(8) 0.0155(9) 0.0248(9) 0.0030(6) 0.0094(7) 0.0005(6)
    N1B 0.0234(7) 0.0231(8) 0.0242(7) 0.0012(5) 0.0078(6) 0.0024(5)
    C2B 0.0298(9) 0.0242(9) 0.0269(9) 0.0032(7) 0.0146(7) 0.0049(7)
    C3B 0.0218(8) 0.0331(10) 0.0348(10) 0.0012(7) 0.0120(7) 0.0063(7)
    N4B 0.0254(7) 0.0345(9) 0.0283(7) 0.0002(6) 0.0083(6) 0.0050(6)
    C5B 0.0410(10) 0.0298(10) 0.0233(9) 0.0000(7) 0.0120(8) 0.0015(7)
    C6B 0.0486(11) 0.0281(10) 0.0331(10) 0.0024(8) 0.0266(8) 0.0046(7)
    C7B 0.0314(9) 0.0270(10) 0.0492(11) 0.0029(7) 0.0246(8) 0.0043(8)
    C8B 0.0233(9) 0.0296(10) 0.0339(9) 0.0026(7) 0.0084(7) 0.0029(7)
    C9B 0.0241(8) 0.0164(8) 0.0235(8) 0.0019(6) 0.0099(7) 0.0027(6)
    C10B 0.0261(8) 0.0183(9) 0.0247(8) 0.0013(6) 0.0093(7) 0.0038(6)
    C1C 0.0210(8) 0.0218(9) 0.0215(8) 0.0031(7) 0.0100(7) 0.0026(7)
    O1C 0.0286(6) 0.0246(7) 0.0255(6) -0.0010(5) 0.0009(5) 0.0019(5)
    C2C 0.0192(8) 0.0232(9) 0.0239(8) -0.0042(6) 0.0088(6) -0.0024(6)
    C3C 0.0173(8) 0.0311(10) 0.0243(8) -0.0010(7) 0.0082(7) 0.0038(7)
    N1C 0.0365(9) 0.0366(10) 0.0408(9) -0.0100(8) -0.0099(7) 0.0144(8)
    C4C 0.0256(9) 0.0270(10) 0.0314(9) 0.0025(7) 0.0124(7) 0.0085(7)
    C5C 0.0298(9) 0.0236(9) 0.0294(9) -0.0049(7) 0.0136(7) -0.0030(7)
    C6C 0.0244(8) 0.0272(10) 0.0221(8) -0.0031(7) 0.0069(7) -0.0014(7)
    O1D 0.0400(7) 0.0326(7) 0.0252(7) -0.0059(5) 0.0119(5) -0.0024(6)
    O1E 0.0382(7) 0.0348(7) 0.0229(6) 0.0000(5) 0.0106(5) 0.0005(5)
_geom_special_details
;
All e.s.d.'s (except the e.s.d. in the dihedral angle between two l.s. planes)
are estimated using the full covariance matrix. The cell e.s.d.'s are taken
into account individually in the estimation of e.s.d.'s in distances, angles
and torsion angles; correlations between e.s.d.'s in cell parameters are only
used when they are defined by crystal symmetry. An approximate (isotropic)
treatment of cell e.s.d.'s is used for estimating e.s.d.'s involving l.s.
planes.
;
loop_
    _geom_bond_atom_site_label_1
    _geom_bond_atom_site_label_2
    _geom_bond_site_symmetry_2
    _geom_bond_distance
    _geom_bond_publ_flag
    N1A C2A . 1.3136(16) ?
    N1A C9A . 1.3725(17) ?
    C2A C3A . 1.402(2) ?
    C2A H2A . 0.9300 ?
    C3A N4A . 1.3138(17) ?
    C3A H3A . 0.9300 ?
    N4A C10A . 1.3726(16) ?
    C5A C6A . 1.3597(19) ?
    C5A C10A . 1.4078(18) ?
    C5A H5A . 0.9300 ?
    C6A C7A . 1.408(2) ?
    C6A H6A . 0.9300 ?
    C7A C8A . 1.365(2) ?
    C7A H7A . 0.9300 ?
    C8A C9A . 1.4080(18) ?
    C8A H8A . 0.9300 ?
    C9A C10A . 1.4116(19) ?
    N1B C2B . 1.3077(16) ?
    N1B C9B . 1.3711(17) ?
    C2B C3B . 1.4114(19) ?
    C2B H2B . 0.9300 ?
    C3B N4B . 1.3112(18) ?
    C3B H3B . 0.9300 ?
    N4B C10B . 1.3714(16) ?
    C5B C6B . 1.3591(19) ?
    C5B C10B . 1.404(2) ?
    C5B H5B . 0.9300 ?
    C6B C7B . 1.405(2) ?
    C6B H6B . 0.9300 ?
    C7B C8B . 1.363(2) ?
    C7B H7B . 0.9300 ?
    C8B C9B . 1.4031(18) ?
    C8B H8B . 0.9300 ?
    C9B C10B . 1.4111(18) ?
    C1C O1C . 1.3697(16) ?
    C1C C2C . 1.3818(17) ?
    C1C C6C . 1.3919(19) ?
    O1C H1C . 0.927(17) ?
    C2C C3C . 1.3940(19) ?
    C2C H2C . 0.9300 ?
    C3C N1C . 1.3832(18) ?
    C3C C4C . 1.398(2) ?
    N1C H2NC . 0.927(16) ?
    N1C H1NC . 0.891(16) ?
    C4C C5C . 1.3850(18) ?
    C4C H4C . 0.9300 ?
    C5C C6C . 1.3839(19) ?
    C5C H5C . 0.9300 ?
    C6C H6C . 0.9300 ?
    O1D H1D . 0.87(2) ?
    O1D H2D . 0.94(2) ?
    O1E H1E . 0.95(2) ?
    O1E H2E . 0.92(2) ?
loop_
    _geom_angle_atom_site_label_1
    _geom_angle_atom_site_label_2
    _geom_angle_atom_site_label_3
    _geom_angle_site_symmetry_1
    _geom_angle_site_symmetry_3
    _geom_angle
    _geom_angle_publ_flag
    C2A N1A C9A . . 116.37(12) ?
    N1A C2A C3A . . 122.51(14) ?
    N1A C2A H2A . . 118.7 ?
    C3A C2A H2A . . 118.7 ?
    N4A C3A C2A . . 123.05(13) ?
    N4A C3A H3A . . 118.5 ?
    C2A C3A H3A . . 118.5 ?
    C3A N4A C10A . . 116.07(12) ?
    C6A C5A C10A . . 119.83(15) ?
    C6A C5A H5A . . 120.1 ?
    C10A C5A H5A . . 120.1 ?
    C5A C6A C7A . . 120.79(15) ?
    C5A C6A H6A . . 119.6 ?
    C7A C6A H6A . . 119.6 ?
    C8A C7A C6A . . 120.54(14) ?
    C8A C7A H7A . . 119.7 ?
    C6A C7A H7A . . 119.7 ?
    C7A C8A C9A . . 119.86(14) ?
    C7A C8A H8A . . 120.1 ?
    C9A C8A H8A . . 120.1 ?
    N1A C9A C8A . . 119.65(13) ?
    N1A C9A C10A . . 120.96(12) ?
    C8A C9A C10A . . 119.40(13) ?
    N4A C10A C5A . . 119.40(13) ?
    N4A C10A C9A . . 121.01(13) ?
    C5A C10A C9A . . 119.59(13) ?
    C2B N1B C9B . . 116.56(11) ?
    N1B C2B C3B . . 122.56(14) ?
    N1B C2B H2B . . 118.7 ?
    C3B C2B H2B . . 118.7 ?
    N4B C3B C2B . . 122.83(14) ?
    N4B C3B H3B . . 118.6 ?
    C2B C3B H3B . . 118.6 ?
    C3B N4B C10B . . 115.92(12) ?
    C6B C5B C10B . . 120.46(14) ?
    C6B C5B H5B . . 119.8 ?
    C10B C5B H5B . . 119.8 ?
    C5B C6B C7B . . 120.34(14) ?
    C5B C6B H6B . . 119.8 ?
    C7B C6B H6B . . 119.8 ?
    C8B C7B C6B . . 120.66(14) ?
    C8B C7B H7B . . 119.7 ?
    C6B C7B H7B . . 119.7 ?
    C7B C8B C9B . . 119.86(14) ?
    C7B C8B H8B . . 120.1 ?
    C9B C8B H8B . . 120.1 ?
    N1B C9B C8B . . 119.66(12) ?
    N1B C9B C10B . . 120.68(12) ?
    C8B C9B C10B . . 119.65(13) ?
    N4B C10B C5B . . 119.54(13) ?
    N4B C10B C9B . . 121.44(13) ?
    C5B C10B C9B . . 119.02(13) ?
    O1C C1C C2C . . 117.20(13) ?
    O1C C1C C6C . . 122.48(12) ?
    C2C C1C C6C . . 120.32(13) ?
    C1C O1C H1C . . 109.2(11) ?
    C1C C2C C3C . . 120.90(13) ?
    C1C C2C H2C . . 119.6 ?
    C3C C2C H2C . . 119.6 ?
    N1C C3C C2C . . 119.84(14) ?
    N1C C3C C4C . . 121.36(14) ?
    C2C C3C C4C . . 118.78(13) ?
    C3C N1C H2NC . . 118.7(10) ?
    C3C N1C H1NC . . 116.8(10) ?
    H2NC N1C H1NC . . 122.4(14) ?
    C5C C4C C3C . . 119.71(13) ?
    C5C C4C H4C . . 120.1 ?
    C3C C4C H4C . . 120.1 ?
    C6C C5C C4C . . 121.45(14) ?
    C6C C5C H5C . . 119.3 ?
    C4C C5C H5C . . 119.3 ?
    C5C C6C C1C . . 118.79(13) ?
    C5C C6C H6C . . 120.6 ?
    C1C C6C H6C . . 120.6 ?
    H1D O1D H2D . . 106.6(18) ?
    H1E O1E H2E . . 107.9(16) ?
loop_
    _geom_hbond_atom_site_label_D
    _geom_hbond_atom_site_label_H
    _geom_hbond_atom_site_label_A
    _geom_hbond_site_symmetry_A
    _geom_hbond_distance_DH
    _geom_hbond_distance_HA
    _geom_hbond_distance_DA
    _geom_hbond_angle_DHA
    O1C H1C N1B . 0.927(17) 1.857(17) 2.7844(14) 178.7(16)
    N1C H2NC O1E 4_566 0.927(16) 2.125(17) 3.0400(19) 168.8(14)
    N1C H1NC O1D 1_565 0.891(16) 2.191(17) 3.058(2) 164.4(13)
    O1D H1D N1A . 0.87(2) 2.01(2) 2.8651(17) 166.8(17)
    O1D H2D O1E 4_566 0.94(2) 1.77(2) 2.7022(16) 174.5(19)
    O1E H1E O1D 3_656 0.95(2) 1.82(2) 2.7711(17) 177.8(19)
    O1E H2E N4A . 0.92(2) 1.92(2) 2.8446(16) 175.4(18)
