# Supplementary material for: Quinoxaline–3-amino­phenol–water (2/1/2)
Source: Acta Crystallogr Sect E Struct Rep Online. 2008 Apr 23;64(Pt 5):o895. doi: 10.1107/S1600536808010568 (PMC2961097; doi:10.1107/S1600536808010568)
Supplement: Supplementary file 2 [file e-64-0o895-Isup2.hkl]

# 
# h,k,l, Fc-squared, Fo-squared, sigma(Fo-squared) and status flag 
# 
data_I
_shelx_title ' aga18x in P2(1)/c' 
_shelx_refln_list_code          4 
_shelx_F_calc_maximum      219.02 
_exptl_crystal_F_000       856.00 
_reflns_d_resolution_high  0.8400 
 
loop_ 
 _symmetry_equiv_pos_as_xyz 
 'x, y, z' 
 '-x, y+1/2, -z+1/2' 
 '-x, -y, -z' 
 'x, -y-1/2, z-1/2' 
 
_cell_length_a    15.2951 
_cell_length_b     7.1383 
_cell_length_c    20.1614 
_cell_angle_alpha  90.000 
_cell_angle_beta  110.775 
_cell_angle_gamma  90.000 
 
_shelx_F_squared_multiplier     1.000 
 
loop_ 
 _refln_index_h 
 _refln_index_k 
 _refln_index_l 
 _refln_F_squared_calc 
 _refln_F_squared_meas 
 _refln_F_squared_sigma 
 _refln_observed_status 
   3   0   0      326.13      319.66      6.24 o 
   4   0   0    14405.87    14278.41    107.34 o 
   5   0   0      151.36      156.90      5.62 o 
   6   0   0      281.34      279.48      7.75 o 
   7   0   0     1192.52     1250.32     17.40 o 
   8   0   0      224.23      272.09      8.63 o 
   9   0   0     2352.54     2416.29     26.27 o 
  10   0   0        7.64       10.35      8.99 o 
  11   0   0      881.95      951.42     26.11 o 
  12   0   0     3042.07     3159.88     91.04 o 
  13   0   0     1687.88     1689.31     61.51 o 
  14   0   0      210.82      211.34     29.86 o 
  15   0   0       67.54       50.66     30.07 o 
  16   0   0      219.85      209.82     36.77 o 
  17   0   0      133.83      166.74     40.25 o 
   3   1   0     2292.47     2221.09     15.66 o 
   4   1   0     3006.03     2941.72     25.02 o 
   5   1   0      893.31      863.76      8.36 o 
   6   1   0      251.60      246.89      6.14 o 
   7   1   0      720.46      719.14     13.65 o 
   8   1   0     1230.50     1255.39     18.73 o 
   9   1   0      667.29      642.80      9.45 o 
  10   1   0      244.15      238.49      7.64 o 
  11   1   0        5.23        4.50      7.82 o 
  12   1   0      136.89      140.80     13.91 o 
  13   1   0      212.96      215.28     15.47 o 
  14   1   0       13.29       18.03     18.51 o 
  15   1   0       45.04       21.17     17.83 o 
  16   1   0       11.74       -0.54     10.49 o 
   0   2   0    15322.34    15227.76     56.57 o 
   1   2   0    13325.47    13385.30    151.16 o 
   2   2   0     2576.83     2570.43     26.64 o 
   3   2   0      176.61      161.09      3.26 o 
   4   2   0      124.26      129.42      3.55 o 
   5   2   0       44.22       33.81      4.72 o 
   6   2   0      108.78      113.19      4.75 o 
   7   2   0       94.98      103.12      5.25 o 
   8   2   0      428.96      412.67      7.62 o 
   9   2   0       55.15       48.98      7.92 o 
  10   2   0       76.27       85.08      9.29 o 
  11   2   0      140.20      132.52     10.62 o 
  12   2   0      946.50      963.14     20.85 o 
  13   2   0      341.72      339.99     13.38 o 
  14   2   0      162.45      159.23     16.01 o 
  15   2   0       35.75       26.89     18.56 o 
  16   2   0        0.69       -2.80     26.84 o 
   1   3   0      741.87      710.30      9.63 o 
   2   3   0        0.71        0.80      3.58 o 
   3   3   0        5.98        4.12      4.66 o 
   4   3   0     1395.17     1431.44      9.28 o 
   5   3   0       34.68       35.05      4.85 o 
   6   3   0      460.54      470.29      7.21 o 
   7   3   0      389.00      388.83      7.31 o 
   8   3   0      796.18      810.46     10.76 o 
   9   3   0       96.24       93.83      9.04 o 
  10   3   0       26.33       20.20      9.46 o 
  11   3   0      443.73      447.11     11.79 o 
  12   3   0       48.01       48.14     12.27 o 
  13   3   0        4.88       -1.89     12.09 o 
  14   3   0      330.64      320.46     15.79 o 
  15   3   0       69.57       70.69     20.23 o 
   0   4   0    10728.18    10598.19    175.35 o 
   1   4   0     5623.04     5751.96     31.58 o 
   2   4   0       15.65       14.03     11.14 o 
   3   4   0     3383.33     3588.17     32.42 o 
   4   4   0      784.35      803.64     10.37 o 
   5   4   0        4.20        4.20      4.10 o 
   6   4   0       22.34       21.50      7.24 o 
   7   4   0        5.77       11.53      7.70 o 
   8   4   0      126.16      113.78     10.25 o 
   9   4   0      472.11      460.17     12.11 o 
  10   4   0      113.05      103.14     13.03 o 
  11   4   0     1329.60     1298.36     19.55 o 
  12   4   0      169.24      175.53     15.87 o 
  13   4   0      107.18      113.30     18.34 o 
  14   4   0      299.61      290.01     22.34 o 
  15   4   0       23.95        8.57     12.67 o 
   1   5   0       88.97       72.95     10.92 o 
   2   5   0      183.02      194.18     10.79 o 
   3   5   0       98.44      107.82     10.85 o 
   4   5   0       11.27       11.52     13.19 o 
   5   5   0        0.01       -0.15      3.25 o 
   6   5   0        3.91        2.90     11.41 o 
   7   5   0      213.76      189.75     16.02 o 
   8   5   0      112.44      103.12     18.08 o 
   9   5   0      125.34      122.08     15.22 o 
  10   5   0        9.42       11.43     15.63 o 
  11   5   0      109.71      101.30     20.42 o 
  12   5   0       16.69       18.18     19.81 o 
  13   5   0       54.73       32.97     23.70 o 
   0   6   0     2093.09     2131.09     70.55 o 
   1   6   0       42.27       57.31     17.07 o 
   2   6   0      614.82      621.27     18.97 o 
   3   6   0      693.30      673.67     19.68 o 
   4   6   0      536.32      460.01     19.68 o 
   5   6   0       46.52       41.16     17.31 o 
   6   6   0        2.26       15.11     23.53 o 
   7   6   0       32.97       21.91     19.49 o 
   8   6   0      217.53      248.86     23.67 o 
   9   6   0      478.59      487.28     25.01 o 
  10   6   0      903.19      923.59     24.42 o 
  11   6   0        0.30        6.00     22.34 o 
  12   6   0       10.36       27.94     26.11 o 
   1   7   0       59.67       54.78     25.13 o 
   2   7   0       54.40       45.75     25.63 o 
   3   7   0        0.00       -3.86     28.07 o 
   4   7   0        4.92       22.35     34.24 o 
   5   7   0        2.46       -1.09      7.66 o 
   6   7   0        2.85       -4.29     29.20 o 
   7   7   0       31.04       37.18     32.68 o 
   8   7   0       13.52       35.23     25.43 o 
   9   7   0       58.25       71.35     28.27 o 
   0   8   0      336.04      264.05     47.95 o 
   1   8   0      709.28      671.70     33.59 o 
   2   8   0      312.98      260.45     50.95 o 
   3   8   0       48.84       40.76     33.58 o 
   4   8   0      186.87      155.97     37.71 o 
   5   8   0      406.19      347.96     40.55 o 
 -17   1   1       27.59       27.02     27.17 o 
 -16   1   1        0.06       -5.43     20.17 o 
 -15   1   1       34.07       30.74     20.08 o 
 -14   1   1       10.59        8.23     17.91 o 
 -13   1   1       34.24       30.27     15.26 o 
 -12   1   1        6.47        1.49      6.10 o 
 -11   1   1        0.06       -1.78      4.40 o 
 -10   1   1       64.54       66.52      8.37 o 
  -9   1   1       28.36       33.54      6.10 o 
  -8   1   1     1468.41     1532.42     12.46 o 
  -7   1   1      907.24      929.43     21.86 o 
  -6   1   1      485.92      487.99      7.52 o 
  -5   1   1       27.65       22.67      2.93 o 
  -4   1   1     1208.98     1163.40     14.18 o 
  -3   1   1      736.43      668.29     10.78 o 
   2   1   1      522.02      505.16      4.81 o 
   3   1   1      409.19      382.55      4.39 o 
   4   1   1        2.64        5.53      3.63 o 
   5   1   1       48.60       44.98      4.95 o 
   6   1   1      943.24      910.60     21.16 o 
   7   1   1       96.12       88.53      3.92 o 
   8   1   1      250.40      248.96      6.39 o 
   9   1   1      544.66      562.70      8.85 o 
  10   1   1     1298.55     1319.61     13.66 o 
  11   1   1       16.31        8.83      8.16 o 
  12   1   1       84.05       66.24     14.73 o 
  13   1   1      147.02      171.02     16.59 o 
  14   1   1       58.71       72.56     17.00 o 
  15   1   1        1.01       -4.12     16.18 o 
  16   1   1       32.53       45.68     21.78 o 
 -16   2   1        4.24        5.34     24.14 o 
 -15   2   1        3.42        6.60      8.19 o 
 -14   2   1        0.00        7.23      8.40 o 
 -13   2   1      323.62      362.15     12.83 o 
 -12   2   1      199.73      206.74     11.76 o 
 -11   2   1      463.18      450.07     10.34 o 
 -10   2   1       11.68       12.80      7.60 o 
  -9   2   1      151.01      139.08      8.05 o 
  -8   2   1      366.16      362.26      7.68 o 
  -7   2   1        5.92        3.35      2.35 o 
  -6   2   1       26.02       31.02      4.63 o 
  -5   2   1        1.23       -1.32      1.45 o 
  -4   2   1     2543.98     2521.87     12.17 o 
  -3   2   1     2321.26     2299.12     11.99 o 
  -2   2   1    25653.46    25456.01     51.13 o 
  -1   2   1     5484.77     5405.31     83.04 o 
   0   2   1    23726.05    23555.04    166.52 o 
   1   2   1    47968.97    50277.40    363.50 o 
   2   2   1     5246.42     4974.91     22.78 o 
   3   2   1     4895.97     4868.94     13.97 o 
   4   2   1       51.14       55.48      3.23 o 
   5   2   1       52.70       49.50      4.25 o 
   6   2   1      172.85      164.82      5.72 o 
   7   2   1      123.37      122.52      6.25 o 
   8   2   1       25.05       23.92      7.00 o 
   9   2   1      586.22      608.88     10.71 o 
  10   2   1     1585.57     1594.31     23.03 o 
  11   2   1        7.90        6.05      7.20 o 
  12   2   1     2390.16     2424.53     27.69 o 
  13   2   1      437.10      506.99     13.84 o 
  14   2   1     1804.09     1924.60     25.18 o 
  15   2   1      127.34      148.94     21.18 o 
  16   2   1        6.84       13.87     22.85 o 
 -16   3   1      269.95      241.98     26.27 o 
 -15   3   1       23.76       24.46     17.80 o 
 -14   3   1      597.19      614.05     17.10 o 
 -13   3   1      348.51      374.60     13.39 o 
 -12   3   1       28.96       35.82     10.65 o 
 -11   3   1      149.33      162.85     10.81 o 
 -10   3   1      176.54      174.23      8.67 o 
  -9   3   1       96.83       92.37      7.99 o 
  -8   3   1        0.00       -0.33      4.04 o 
  -7   3   1      345.19      352.50      7.61 o 
  -6   3   1     1944.06     2010.82     15.83 o 
  -5   3   1      525.96      562.26      6.65 o 
  -4   3   1        0.75       -1.46      4.16 o 
  -3   3   1      876.62      891.05     14.94 o 
  -2   3   1      530.60      563.86     11.94 o 
  -1   3   1       23.68       40.88      8.66 o 
   0   3   1       27.26       21.51      8.61 o 
   1   3   1      411.27      377.89      7.35 o 
   2   3   1     3490.93     3658.60     16.56 o 
   3   3   1        8.77       10.98      4.11 o 
   4   3   1      394.25      418.66      5.27 o 
   5   3   1     2067.70     2193.98     14.27 o 
   6   3   1      171.26      160.03      6.36 o 
   7   3   1       60.58       58.81      7.60 o 
   8   3   1       19.53       20.07      7.04 o 
   9   3   1        6.17        1.58      3.27 o 
  10   3   1      423.65      431.00     10.77 o 
  11   3   1      159.56      168.06     12.05 o 
  12   3   1      527.38      526.31     13.33 o 
  13   3   1      803.30      832.31     14.54 o 
  14   3   1        0.03       -0.83      4.87 o 
  15   3   1       32.64       35.51     20.73 o 
 -15   4   1        8.82        8.52     19.69 o 
 -14   4   1      101.38      105.96     19.73 o 
 -13   4   1        1.76       -4.84     13.04 o 
 -12   4   1      281.30      315.19     18.12 o 
 -11   4   1      155.75      163.21     14.06 o 
 -10   4   1      468.91      489.30     11.87 o 
  -9   4   1      106.41      106.95     10.98 o 
  -8   4   1       48.44       42.01      9.91 o 
  -7   4   1       94.27       99.05      7.84 o 
  -6   4   1      499.71      464.51      8.29 o 
  -5   4   1      183.19      180.36      7.38 o 
  -4   4   1      205.06      192.96      8.74 o 
  -3   4   1     1246.04     1201.21     16.13 o 
  -2   4   1     1087.45     1142.35     15.46 o 
  -1   4   1       99.47       88.97      8.34 o 
   0   4   1      148.20      144.70      8.34 o 
   1   4   1     6000.44     5986.07     36.60 o 
   2   4   1     3510.58     3630.29     27.47 o 
   3   4   1     1799.06     1868.08     21.98 o 
   4   4   1       73.71       76.73      6.21 o 
   5   4   1      804.76      788.56      8.27 o 
   6   4   1       28.66       24.69      7.85 o 
   7   4   1      271.10      254.89      8.78 o 
   8   4   1        1.88        0.40      1.22 o 
   9   4   1      311.12      332.11     11.91 o 
  10   4   1      266.94      273.34     14.18 o 
  11   4   1      252.48      245.91     14.97 o 
  12   4   1      129.75      115.39     15.67 o 
  13   4   1      102.77      112.21     17.33 o 
  14   4   1      900.53      941.14     20.65 o 
 -14   5   1        0.43        1.99     27.06 o 
 -13   5   1       73.18       79.91     22.60 o 
 -12   5   1        7.29        0.43      8.73 o 
 -11   5   1       42.12       33.87     16.86 o 
 -10   5   1       11.71       18.62     13.06 o 
  -9   5   1        0.20        6.58     19.34 o 
  -8   5   1       16.73       16.45     13.34 o 
  -7   5   1       95.09       84.92     13.64 o 
  -6   5   1       59.89       54.41     10.98 o 
  -5   5   1        3.15       -0.91      1.44 o 
  -4   5   1      215.43      196.62     12.91 o 
  -3   5   1      139.46      127.47     11.84 o 
  -2   5   1      114.25      115.86     11.87 o 
  -1   5   1      226.45      233.42     11.86 o 
   0   5   1       42.03       31.53     12.55 o 
   1   5   1      104.79       88.30     13.65 o 
   2   5   1       19.80       28.74     11.34 o 
   3   5   1       19.10        8.95     10.55 o 
   4   5   1      151.84      147.50     11.28 o 
   5   5   1       57.59       46.83     12.34 o 
   6   5   1        9.39        6.20      7.66 o 
   7   5   1       30.23       20.33     15.12 o 
   8   5   1       89.30       91.13     14.73 o 
   9   5   1       48.98       55.23     15.25 o 
  10   5   1        4.91        7.95     12.33 o 
  11   5   1      132.84      112.93     18.82 o 
  12   5   1        1.20       -9.54     13.15 o 
  13   5   1       52.84       50.77     23.50 o 
 -12   6   1       11.33        6.23     27.26 o 
 -11   6   1       11.51       -0.56     24.50 o 
 -10   6   1       18.84        9.26     21.74 o 
  -9   6   1      393.48      368.45     24.77 o 
  -8   6   1      294.27      286.44     20.58 o 
  -7   6   1       13.17        2.92      7.00 o 
  -6   6   1      128.09      109.73     21.03 o 
  -5   6   1      519.53      507.54     21.66 o 
  -4   6   1      161.28      163.18     18.06 o 
  -3   6   1       21.57        2.04     10.89 o 
  -2   6   1      766.29      771.14     21.01 o 
  -1   6   1      427.34      389.15     17.87 o 
   0   6   1     2080.92     2108.18     31.75 o 
   1   6   1     4115.40     4149.05     43.68 o 
   2   6   1     2230.79     2317.16     32.89 o 
   3   6   1      318.58      300.14     15.49 o 
   4   6   1      417.72      407.92     20.20 o 
   5   6   1      461.27      441.93     18.97 o 
   6   6   1       19.76       25.56     23.63 o 
   7   6   1        0.02        0.01      6.92 o 
   8   6   1      121.43      124.17     20.89 o 
   9   6   1      848.19      841.99     23.25 o 
  10   6   1       58.38       50.60     22.56 o 
  11   6   1      309.02      304.04     27.60 o 
  -9   7   1       28.47       53.66     28.46 o 
  -8   7   1       24.35       19.18     33.69 o 
  -7   7   1      234.28      193.10     35.42 o 
  -6   7   1      161.89      140.47     31.26 o 
  -5   7   1       95.79       81.95     22.64 o 
  -4   7   1      133.32      131.06     25.28 o 
  -3   7   1        5.42        1.74      9.89 o 
  -2   7   1      222.07      191.62     22.67 o 
  -1   7   1      115.52       97.15     23.46 o 
   0   7   1      417.02      396.56     23.13 o 
   1   7   1        1.03       -1.87      8.69 o 
   2   7   1       42.50       35.92     20.02 o 
   3   7   1       66.47       55.47     27.64 o 
   4   7   1        0.70        1.11     17.07 o 
   5   7   1       66.27       68.35     29.77 o 
   6   7   1        6.49       13.54     27.64 o 
   7   7   1      108.08      119.70     26.09 o 
   8   7   1       63.95       44.58     28.28 o 
   9   7   1       26.55       13.21     34.21 o 
  -5   8   1       46.82       16.42     35.07 o 
  -4   8   1      203.75      213.13     39.39 o 
  -3   8   1      112.87      113.57     47.05 o 
  -2   8   1      253.46      232.57     49.45 o 
  -1   8   1       54.78       82.76     30.03 o 
   0   8   1       23.57       16.70     31.22 o 
   1   8   1      111.69       74.05     32.20 o 
   2   8   1      117.21      177.58     35.32 o 
   3   8   1      124.53      112.10     36.31 o 
   4   8   1      325.76      311.52     40.69 o 
   5   8   1      304.74      268.94     41.32 o 
 -17   0   2       86.25      107.01     38.25 o 
 -16   0   2       26.94       36.75     28.60 o 
 -15   0   2       77.29       78.04     30.19 o 
 -14   0   2      241.96      232.17     26.59 o 
 -13   0   2       60.33       68.48     24.77 o 
 -12   0   2      783.76      797.76     36.28 o 
 -11   0   2       81.64       75.64     12.18 o 
 -10   0   2       88.55       97.47     11.59 o 
  -9   0   2      839.11      793.89     12.67 o 
  -8   0   2     5759.53     5988.27     31.41 o 
  -7   0   2     3333.57     3560.01     71.80 o 
  -6   0   2     3265.75     3238.38     53.50 o 
  -5   0   2      773.45      717.52      9.69 o 
  -4   0   2     2799.08     2569.10     44.51 o 
   2   0   2     8484.65     7609.21     19.20 o 
   3   0   2      731.51      637.86      6.38 o 
   4   0   2      172.19      191.08      5.50 o 
   5   0   2     5203.14     5263.49     23.16 o 
   6   0   2       88.65       90.26      4.22 o 
   7   0   2      293.89      327.16      6.01 o 
   8   0   2      875.48      990.08     26.12 o 
   9   0   2       10.96       10.25      8.79 o 
  10   0   2      173.96      171.07     14.24 o 
  11   0   2     4732.97     4711.12     45.12 o 
  12   0   2      370.31      364.25     19.22 o 
  13   0   2     1936.90     1917.34     93.64 o 
  14   0   2      205.81      174.29     32.62 o 
  15   0   2        4.49        9.75     31.52 o 
  16   0   2      388.83      445.56     42.50 o 
 -17   1   2       16.96       22.91     25.41 o 
 -16   1   2       34.29       35.35     22.79 o 
 -15   1   2        0.20        5.24     23.09 o 
 -14   1   2      153.57      130.03     19.61 o 
 -13   1   2       45.78       44.24     13.98 o 
 -12   1   2        9.00        2.90      3.48 o 
 -11   1   2        1.40       -0.89      4.97 o 
 -10   1   2      807.06      821.33     16.96 o 
  -9   1   2        5.45        4.20      4.90 o 
  -8   1   2     3251.70     3594.55     29.57 o 
  -7   1   2       72.98       81.69      4.58 o 
  -6   1   2      452.22      492.36      6.72 o 
  -5   1   2      440.26      415.38      5.42 o 
  -4   1   2     6530.15     6026.20     20.51 o 
  -3   1   2      301.21      297.50      4.27 o 
   1   1   2     1890.59     1765.76     11.12 o 
   2   1   2      232.15      203.76      3.99 o 
   3   1   2      880.12      773.17      7.40 o 
   4   1   2     1005.44      965.55      9.28 o 
   5   1   2       86.76       87.57      3.05 o 
   6   1   2      176.43      182.05      6.02 o 
   7   1   2       87.81       82.95      6.06 o 
   8   1   2       25.97       27.10      6.58 o 
   9   1   2      297.81      278.69      7.59 o 
  10   1   2      927.93      919.51     14.12 o 
  11   1   2     1100.70     1120.06     21.43 o 
  12   1   2        0.20        2.99     10.34 o 
  13   1   2      227.22      199.28     15.40 o 
  14   1   2      179.09      198.94     19.38 o 
  15   1   2        1.57        6.42     18.94 o 
  16   1   2       25.98       21.03     21.54 o 
 -17   2   2        1.78       -7.68     15.50 o 
 -16   2   2       20.03       14.50     21.42 o 
 -15   2   2       58.95       39.91     18.37 o 
 -14   2   2       24.82       27.84     15.24 o 
 -13   2   2        1.41        2.96      4.77 o 
 -12   2   2      221.14      214.42     11.95 o 
 -11   2   2        5.61        3.01      9.42 o 
 -10   2   2        2.40       -2.98      7.26 o 
  -9   2   2      143.17      146.67      7.44 o 
  -8   2   2        3.46        4.80      4.53 o 
  -7   2   2      241.01      248.79      5.07 o 
  -6   2   2       10.17       11.96      4.16 o 
  -5   2   2      195.16      183.83      4.04 o 
  -4   2   2     1771.27     1697.68     11.62 o 
  -3   2   2      838.16      822.94     13.73 o 
  -2   2   2     3515.07     3418.30     44.74 o 
  -1   2   2    13908.31    13937.53    233.07 o 
   0   2   2     2379.00     2274.67     79.11 o 
   1   2   2     5829.14     5618.20     22.70 o 
   2   2   2      213.58      218.06      3.96 o 
   3   2   2      676.78      641.14      6.35 o 
   4   2   2       49.39       49.94      3.23 o 
   5   2   2      958.99      943.73      8.34 o 
   6   2   2        6.03        7.73      4.76 o 
   7   2   2       18.15       22.85      6.49 o 
   8   2   2        1.06        8.40      8.21 o 
   9   2   2      669.81      637.25     11.20 o 
  10   2   2      644.45      639.88     11.83 o 
  11   2   2      845.24      865.59     15.75 o 
  12   2   2     1272.73     1249.57     19.30 o 
  13   2   2      352.53      333.51     16.14 o 
  14   2   2      228.30      217.53     20.45 o 
  15   2   2        9.56        7.96     19.74 o 
 -16   3   2      257.69      292.78     22.96 o 
 -15   3   2       51.95       48.51     21.34 o 
 -14   3   2       75.65       84.36     14.82 o 
 -13   3   2      218.92      236.54     14.62 o 
 -12   3   2       99.91      100.52     11.45 o 
 -11   3   2       34.67       34.57      9.03 o 
 -10   3   2      195.67      189.83      8.81 o 
  -9   3   2      112.72      119.81      8.65 o 
  -8   3   2      272.04      265.58      7.38 o 
  -7   3   2       92.40       98.83      6.44 o 
  -6   3   2       14.41       16.26      6.13 o 
  -5   3   2      831.14      870.42      8.23 o 
  -4   3   2      767.55      732.62     11.63 o 
  -3   3   2     1944.52     1939.07     24.25 o 
  -2   3   2       70.53       71.65      8.98 o 
  -1   3   2     2558.29     2541.59     41.53 o 
   0   3   2     1756.69     1840.77     27.07 o 
   1   3   2        1.94        2.76      7.21 o 
   2   3   2       73.43       72.51      5.30 o 
   3   3   2      849.48      882.19      7.89 o 
   4   3   2        0.72       -0.11      2.74 o 
   5   3   2       32.99       29.11      4.44 o 
   6   3   2        1.60        1.04      3.82 o 
   7   3   2      144.63      141.99      7.66 o 
   8   3   2       84.08       81.96      8.03 o 
   9   3   2      751.08      742.96     12.43 o 
  10   3   2      354.78      376.67     10.83 o 
  11   3   2       17.02       20.91     11.02 o 
  12   3   2       15.90       10.87     11.85 o 
  13   3   2       52.86       58.31     14.72 o 
  14   3   2      151.98      153.65     17.16 o 
  15   3   2        1.46        9.41     10.85 o 
 -15   4   2        0.41        2.53     14.23 o 
 -14   4   2       63.99       56.79     18.24 o 
 -13   4   2       37.25       37.41     16.85 o 
 -12   4   2        0.86       -2.33     14.29 o 
 -11   4   2      231.99      234.44     14.80 o 
 -10   4   2       45.05       40.15     11.95 o 
  -9   4   2      212.00      213.02     12.47 o 
  -8   4   2      120.45      123.08     10.02 o 
  -7   4   2      576.63      611.68     12.55 o 
  -6   4   2      109.12      118.74      9.39 o 
  -5   4   2      115.41      105.83     10.03 o 
  -4   4   2        0.29       -0.02      1.64 o 
  -3   4   2     2458.98     2565.20     27.80 o 
  -2   4   2     1329.14     1371.11     19.67 o 
  -1   4   2     1196.81     1218.27     35.11 o 
   0   4   2     9059.71     9618.74     44.85 o 
   1   4   2      326.39      307.13      9.57 o 
   2   4   2     2539.93     2470.74     18.74 o 
   3   4   2     2181.27     2233.02     15.88 o 
   4   4   2       15.72       13.66      5.80 o 
   5   4   2      248.47      262.13      6.03 o 
   6   4   2       18.14       16.85      6.68 o 
   7   4   2       72.75       65.26      9.65 o 
   8   4   2      343.00      354.29     11.10 o 
   9   4   2      170.13      166.68     12.82 o 
  10   4   2      360.96      343.56     14.13 o 
  11   4   2        9.21       21.45     13.47 o 
  12   4   2      829.69      833.89     16.94 o 
  13   4   2      135.59      130.85     16.93 o 
  14   4   2       75.66       76.92     21.75 o 
 -14   5   2       91.81       84.96     24.09 o 
 -13   5   2        0.03       -0.24      9.06 o 
 -12   5   2       32.24       23.88     18.25 o 
 -11   5   2       23.72       26.30     14.89 o 
 -10   5   2       32.03       28.02     15.43 o 
  -9   5   2      125.11      113.88     15.81 o 
  -8   5   2      293.49      295.89     14.85 o 
  -7   5   2      358.52      360.22     13.69 o 
  -6   5   2      368.72      362.99     12.46 o 
  -5   5   2      129.51      138.51     11.24 o 
  -4   5   2      922.25      952.66     25.12 o 
  -3   5   2       29.43       25.98     11.68 o 
  -2   5   2       63.31       57.04     11.65 o 
  -1   5   2       35.05       25.56     11.45 o 
   0   5   2     1020.16     1020.31     20.29 o 
   1   5   2        1.22       -1.15      2.19 o 
   2   5   2       53.44       41.04     12.34 o 
   3   5   2       62.69       61.50     10.38 o 
   4   5   2      204.16      217.23     11.45 o 
   5   5   2      140.65      135.76     12.35 o 
   6   5   2       45.22       34.45     10.88 o 
   7   5   2      244.35      261.40     14.04 o 
   8   5   2        1.98        2.92      6.46 o 
   9   5   2       66.56       62.30     15.31 o 
  10   5   2      806.24      805.21     18.56 o 
  11   5   2      710.82      788.85     19.60 o 
  12   5   2       66.73       41.85     19.28 o 
  13   5   2       51.17       51.55     21.67 o 
 -12   6   2       57.29       48.19     23.58 o 
 -11   6   2        8.36        6.20     24.82 o 
 -10   6   2        6.57       -0.30      7.14 o 
  -9   6   2      161.48      153.43     21.35 o 
  -8   6   2       18.77       21.56     17.28 o 
  -7   6   2        8.11       -1.24      4.83 o 
  -6   6   2        3.52        0.39      5.37 o 
  -5   6   2      541.38      517.48     24.69 o 
  -4   6   2      602.89      571.01     29.93 o 
  -3   6   2        8.53        5.06     19.24 o 
  -2   6   2      101.93       95.73     18.96 o 
  -1   6   2        3.42       -4.76      7.55 o 
   0   6   2        0.09        3.29      8.24 o 
   1   6   2        2.56       -4.53      5.81 o 
   2   6   2      886.76      865.74     18.36 o 
   3   6   2     1382.10     1390.11     25.48 o 
   4   6   2      254.68      265.64     17.81 o 
   5   6   2       34.11       31.38     16.03 o 
   6   6   2        6.00       -0.63      2.40 o 
   7   6   2      109.84       85.50     19.19 o 
   8   6   2        9.98        6.72     17.91 o 
   9   6   2      191.11      173.95     23.42 o 
  10   6   2       94.28       82.38     22.27 o 
  11   6   2        5.10        6.83     26.64 o 
 -10   7   2       21.42       43.46     30.18 o 
  -9   7   2       16.94       28.12     34.52 o 
  -8   7   2       47.99       34.66     26.88 o 
  -7   7   2       61.58       60.67     25.26 o 
  -6   7   2      116.58       95.42     25.52 o 
  -5   7   2      119.02      102.01     24.65 o 
  -4   7   2      184.06      146.64     31.58 o 
  -3   7   2        3.39       14.56     25.01 o 
  -2   7   2       19.29       32.18     21.08 o 
  -1   7   2      181.76      168.02     23.25 o 
   0   7   2      240.58      222.89     22.98 o 
   1   7   2       16.08        4.84      7.25 o 
   2   7   2       71.18       75.21     18.54 o 
   3   7   2       91.36       83.15     22.89 o 
   4   7   2        5.27        0.25     15.43 o 
   5   7   2       32.89       44.52     24.02 o 
   6   7   2        5.57        7.80     30.61 o 
   7   7   2       45.48       45.61     26.75 o 
   8   7   2        3.89       -3.16     15.88 o 
   9   7   2       78.33       67.90     31.14 o 
  -6   8   2        2.20       22.95     37.46 o 
  -5   8   2      143.37      105.63     36.24 o 
  -4   8   2      165.88      162.32     37.61 o 
  -3   8   2        2.16       17.38     45.85 o 
  -2   8   2        8.80        8.54     30.93 o 
  -1   8   2      494.35      469.39     35.99 o 
   0   8   2      391.79      408.95     29.88 o 
   1   8   2      300.16      282.65     35.55 o 
   2   8   2        1.57       -5.96     11.65 o 
   3   8   2       11.44      -16.03     22.34 o 
   4   8   2       96.10       75.42     28.82 o 
   5   8   2      248.82      220.15     33.64 o 
 -17   1   3        5.77       11.86     20.57 o 
 -16   1   3       12.75       18.31     21.33 o 
 -15   1   3       10.55        1.01     10.53 o 
 -14   1   3        3.59       -6.64     10.92 o 
 -13   1   3       29.87       36.12     15.35 o 
 -12   1   3        2.50        0.86      6.60 o 
 -11   1   3        0.35       -0.09      0.59 o 
 -10   1   3      420.49      423.14      8.58 o 
  -9   1   3       44.00       47.90      5.60 o 
  -8   1   3     1003.36     1100.06     12.12 o 
  -7   1   3     1732.09     1878.26     26.82 o 
  -6   1   3        2.26        1.27      3.99 o 
  -5   1   3     1443.94     1371.18     15.14 o 
  -4   1   3     1715.53     1599.56     15.25 o 
  -3   1   3     2099.52     1864.08     16.31 o 
  -2   1   3     6249.44     5952.52     16.05 o 
  -1   1   3      443.37      388.11      6.85 o 
   0   1   3      291.01      265.36      5.13 o 
   1   1   3     1179.39     1099.34      7.71 o 
   2   1   3      189.40      194.46      4.04 o 
   3   1   3       55.52       70.64      3.85 o 
   4   1   3      459.80      450.42      6.46 o 
   5   1   3     1121.16     1102.22     11.30 o 
   6   1   3      434.71      413.24      7.39 o 
   7   1   3      708.12      719.54     12.23 o 
   8   1   3      111.08      107.59      7.14 o 
   9   1   3      113.00      102.23      9.15 o 
  10   1   3     1372.31     1441.11     17.89 o 
  11   1   3      462.07      466.14     14.27 o 
  12   1   3      678.08      686.50     15.96 o 
  13   1   3       31.57       16.48     10.10 o 
  14   1   3       21.58       -0.30     18.25 o 
  15   1   3       47.96       46.03     22.55 o 
 -17   2   3       17.97       24.73     24.11 o 
 -16   2   3      151.71      158.44     21.48 o 
 -15   2   3        2.06        0.83      3.59 o 
 -14   2   3       25.22       18.45     16.64 o 
 -13   2   3       13.78        3.36      4.48 o 
 -12   2   3       21.07       33.44     10.62 o 
 -11   2   3        0.16       -0.69      8.80 o 
 -10   2   3      804.49      847.73     11.48 o 
  -9   2   3       15.50       15.27      7.26 o 
  -8   2   3     1108.31     1113.79     12.53 o 
  -7   2   3      779.50      820.98      8.60 o 
  -6   2   3     2907.30     3011.61     24.86 o 
  -5   2   3      171.95      173.60      3.81 o 
  -4   2   3      179.21      166.00      4.26 o 
  -3   2   3      270.18      258.46      5.71 o 
  -2   2   3     1209.62     1076.04      9.00 o 
  -1   2   3       98.95      108.13      6.25 o 
   0   2   3    15236.29    15183.75     75.14 o 
   1   2   3     2589.35     2544.09     17.44 o 
   2   2   3     1346.88     1428.29      8.83 o 
   3   2   3      156.21      146.14      4.09 o 
   4   2   3     4094.78     4004.83     17.26 o 
   5   2   3      146.92      138.17      7.97 o 
   6   2   3      459.51      444.18      6.79 o 
   7   2   3      436.62      439.31      6.40 o 
   8   2   3      189.33      185.24      8.56 o 
   9   2   3      618.08      563.90     11.17 o 
  10   2   3        1.66        4.67      7.98 o 
  11   2   3      160.01      133.71     12.78 o 
  12   2   3      628.83      681.79     25.43 o 
  13   2   3        7.75        5.69     18.17 o 
  14   2   3      218.47      173.27     20.94 o 
  15   2   3       46.30       39.14     23.15 o 
 -16   3   3      101.69       96.29     24.64 o 
 -15   3   3      334.13      358.48     24.40 o 
 -14   3   3       53.47       51.37     15.54 o 
 -13   3   3       13.31       22.48     15.96 o 
 -12   3   3       19.81       13.34     11.69 o 
 -11   3   3       21.62       15.05      8.67 o 
 -10   3   3       56.80       69.85      9.25 o 
  -9   3   3      955.78      987.12     11.84 o 
  -8   3   3     2258.82     2407.90     16.05 o 
  -7   3   3      995.78     1047.89     10.36 o 
  -6   3   3      452.73      495.76     10.74 o 
  -5   3   3       10.43       15.34      9.49 o 
  -4   3   3       58.76       72.59      8.07 o 
  -3   3   3     2888.90     2923.54     22.62 o 
  -2   3   3      856.20      903.72     14.96 o 
  -1   3   3      461.22      455.18     14.71 o 
   0   3   3      503.33      546.10     12.34 o 
   1   3   3     1961.93     1995.70     23.71 o 
   2   3   3      320.40      345.47      5.58 o 
   3   3   3        5.80        6.67      4.69 o 
   4   3   3      113.80      129.56      5.55 o 
   5   3   3        0.08       -0.42      1.10 o 
   6   3   3      611.49      599.03      8.03 o 
   7   3   3        1.83       -0.43      7.29 o 
   8   3   3        1.20       -1.10      6.60 o 
   9   3   3     1099.97     1149.75     16.28 o 
  10   3   3     4393.94     4566.01     41.27 o 
  11   3   3      828.45      826.01     13.87 o 
  12   3   3       71.10       64.73     12.44 o 
  13   3   3       93.39      121.61     15.83 o 
  14   3   3       15.09       14.92      7.01 o 
 -15   4   3        2.69        4.40     20.82 o 
 -14   4   3       13.92       33.91     18.22 o 
 -13   4   3       40.66       45.64     16.51 o 
 -12   4   3        4.43       -4.06      7.37 o 
 -11   4   3      187.82      176.63     17.94 o 
 -10   4   3       31.08       27.22     12.19 o 
  -9   4   3      204.95      202.93     12.27 o 
  -8   4   3        0.90       -0.58      1.48 o 
  -7   4   3     1035.57     1054.45     18.36 o 
  -6   4   3      645.46      644.23     16.32 o 
  -5   4   3      527.03      554.84     12.22 o 
  -4   4   3      131.25      127.33     10.14 o 
  -3   4   3     1568.27     1563.43     21.39 o 
  -2   4   3      131.34      126.62     12.00 o 
  -1   4   3      518.26      473.53     23.73 o 
   0   4   3      513.14      512.17      9.04 o 
   1   4   3       74.86       58.08      5.59 o 
   2   4   3        3.99        2.59      4.89 o 
   3   4   3      601.55      618.32      8.71 o 
   4   4   3       46.65       45.49      5.85 o 
   5   4   3       29.47       32.25      6.49 o 
   6   4   3      194.78      184.26      7.80 o 
   7   4   3        5.00       -1.77      2.97 o 
   8   4   3       82.37       66.86     11.27 o 
   9   4   3      966.16      949.07     32.41 o 
  10   4   3      444.95      427.75     14.50 o 
  11   4   3        1.05       -0.31     11.34 o 
  12   4   3       21.96       28.12     14.50 o 
  13   4   3      189.76      207.17     19.80 o 
  14   4   3      353.23      359.51     24.85 o 
 -14   5   3       13.77       10.31     20.94 o 
 -13   5   3        0.00       -9.83     20.86 o 
 -12   5   3       31.19       30.15     15.62 o 
 -11   5   3        0.54       -1.03     12.11 o 
 -10   5   3        2.20        2.85     13.05 o 
  -9   5   3      251.74      239.98     17.24 o 
  -8   5   3      286.17      282.61     17.30 o 
  -7   5   3      277.08      276.55     14.81 o 
  -6   5   3      153.31      157.15     14.26 o 
  -5   5   3       18.79       16.45     13.50 o 
  -4   5   3      425.07      422.25     14.23 o 
  -3   5   3       10.68        6.35      9.26 o 
  -2   5   3       23.43       39.61     13.03 o 
  -1   5   3      433.27      418.32     17.89 o 
   0   5   3     2011.81     2061.49     79.57 o 
   1   5   3       87.83       92.74     12.13 o 
   2   5   3      183.58      186.96     11.16 o 
   3   5   3       40.48       36.69     10.20 o 
   4   5   3        1.53       -1.18      8.14 o 
   5   5   3        0.23        0.01      7.38 o 
   6   5   3        6.73        2.81      3.71 o 
   7   5   3        8.93       10.09     13.14 o 
   8   5   3       35.26       37.21     14.61 o 
   9   5   3      374.42      386.28     16.49 o 
  10   5   3      325.03      327.08     18.75 o 
  11   5   3      112.34      116.06     19.37 o 
  12   5   3      212.86      213.54     22.85 o 
 -12   6   3        1.98       -4.40     17.14 o 
 -11   6   3       25.85       23.89     21.47 o 
 -10   6   3      120.30      105.52     22.85 o 
  -9   6   3       27.67       10.98     13.97 o 
  -8   6   3        1.06      -11.01     17.19 o 
  -7   6   3      132.13      129.42     23.78 o 
  -6   6   3       12.25       12.11     17.95 o 
  -5   6   3      843.31      827.40     21.29 o 
  -4   6   3      123.23      128.97     19.20 o 
  -3   6   3      268.94      259.24     19.25 o 
  -2   6   3      655.08      664.38     21.56 o 
  -1   6   3      915.01      925.78     36.34 o 
   0   6   3       33.43       27.99     16.94 o 
   1   6   3       43.23       31.09     14.82 o 
   2   6   3      253.50      232.01     16.87 o 
   3   6   3       18.10       10.32     12.40 o 
   4   6   3      356.95      362.55     15.23 o 
   5   6   3       43.73       35.86     14.54 o 
   6   6   3      678.12      673.27     22.21 o 
   7   6   3       39.48       37.51     19.61 o 
   8   6   3       79.48       84.40     21.67 o 
   9   6   3      181.03      188.32     29.06 o 
  10   6   3       87.35       79.02     23.74 o 
  11   6   3      295.28      290.38     27.90 o 
 -10   7   3        6.08        2.92     28.21 o 
  -9   7   3      259.27      262.43     32.18 o 
  -8   7   3      130.18       77.12     27.44 o 
  -7   7   3      263.37      250.34     28.50 o 
  -6   7   3      117.48      112.39     24.85 o 
  -5   7   3        0.18       -2.19     26.39 o 
  -4   7   3       50.23       35.63     26.16 o 
  -3   7   3      741.53      704.52     24.45 o 
  -2   7   3      198.62      196.30     24.03 o 
  -1   7   3       61.01       41.10     19.97 o 
   0   7   3       16.08       17.62     17.72 o 
   1   7   3        6.68        2.08     15.68 o 
   2   7   3       50.37       39.39     18.94 o 
   3   7   3        1.73        3.14      5.21 o 
   4   7   3        1.10       -1.61     10.56 o 
   5   7   3       26.06       12.00     18.43 o 
   6   7   3        2.78        7.98     26.12 o 
   7   7   3       45.13       26.09     26.05 o 
   8   7   3        9.99        6.93     20.68 o 
  -6   8   3      382.53      384.23     36.71 o 
  -5   8   3       21.93       20.26     28.21 o 
  -4   8   3        5.52       25.23     35.15 o 
  -3   8   3       21.17       12.55     33.83 o 
  -2   8   3       37.99       42.81     27.52 o 
  -1   8   3       17.38        3.97      8.27 o 
   0   8   3      133.91      126.36     24.31 o 
   1   8   3       44.61       50.08     26.87 o 
   2   8   3       25.82       30.96     22.69 o 
   3   8   3       66.14       64.32     29.36 o 
   4   8   3      193.37      157.84     31.01 o 
 -17   0   4       54.40       21.58     33.89 o 
 -16   0   4       55.39       34.29     27.18 o 
 -15   0   4      284.20      280.81     28.18 o 
 -14   0   4      529.45      535.69     24.05 o 
 -13   0   4      325.68      379.03     21.90 o 
 -12   0   4      422.32      426.38     32.52 o 
 -11   0   4       91.68       92.88     10.67 o 
 -10   0   4        4.01       -1.84      6.32 o 
  -9   0   4      126.54      159.78     12.87 o 
  -8   0   4      851.16      846.64     12.99 o 
  -7   0   4       80.53       52.63     10.14 o 
  -6   0   4     1443.47     1429.98     19.06 o 
  -5   0   4       22.05       18.90      7.08 o 
  -4   0   4    42219.11    44363.83    394.99 o 
  -3   0   4    15824.85    15340.03     96.65 o 
  -2   0   4    13496.40    13107.43     74.76 o 
   0   0   4     9839.95     9225.82     26.50 o 
   1   0   4      863.21      778.97      9.07 o 
   2   0   4     3070.14     2953.74     31.15 o 
   3   0   4     4729.69     4841.77     46.92 o 
   4   0   4     1280.95     1309.21     12.61 o 
   5   0   4     8346.64     9076.49     31.00 o 
   6   0   4     2133.59     2278.37     16.31 o 
   7   0   4     1012.73      988.42     11.24 o 
   8   0   4      104.39       94.93     10.42 o 
   9   0   4       19.87       11.77     13.60 o 
  10   0   4     1199.29     1202.48     24.56 o 
  11   0   4      178.22      183.71     19.42 o 
  12   0   4     2900.40     2949.18     40.29 o 
  13   0   4        9.80        9.16     26.77 o 
  14   0   4      415.71      505.38     43.91 o 
  15   0   4       22.59        8.40     36.53 o 
 -17   1   4       45.76       47.61     23.28 o 
 -16   1   4        6.57       -1.39     18.37 o 
 -15   1   4       81.16       62.05     16.39 o 
 -14   1   4       62.33       51.56     17.07 o 
 -13   1   4        5.84        5.50     13.85 o 
 -12   1   4       28.99       26.57     10.59 o 
 -11   1   4      423.75      456.67     10.96 o 
 -10   1   4        9.92        2.26      3.32 o 
  -9   1   4      612.85      692.11      8.63 o 
  -8   1   4      256.98      250.98      7.06 o 
  -7   1   4     3881.39     4112.62     42.67 o 
  -6   1   4        0.00       -1.92      6.04 o 
  -5   1   4     3834.11     3626.62     24.21 o 
  -4   1   4      107.46      101.29      3.08 o 
  -3   1   4     4025.34     3680.16     27.19 o 
  -2   1   4     6295.37     5776.15     23.94 o 
  -1   1   4     1934.15     1780.67      7.93 o 
   0   1   4      643.49      646.32      5.79 o 
   1   1   4        1.12       -0.09      2.79 o 
   2   1   4     1157.04     1087.70      9.80 o 
   3   1   4      359.18      325.22      5.57 o 
   4   1   4     1101.68     1097.78     11.89 o 
   5   1   4       29.95       27.61      5.34 o 
   6   1   4      744.25      776.04     10.43 o 
   7   1   4       66.44       57.68      6.76 o 
   8   1   4      290.69      290.55      7.43 o 
   9   1   4      202.07      175.34      9.77 o 
  10   1   4     1288.55     1328.92     20.32 o 
  11   1   4     1291.11     1301.90     21.13 o 
  12   1   4       82.28       64.29     15.95 o 
  13   1   4      119.39       97.53     18.37 o 
  14   1   4       44.31       35.46     19.82 o 
  15   1   4       27.58       46.22     23.67 o 
 -17   2   4        7.85        9.77     21.16 o 
 -16   2   4      116.65      143.41     19.80 o 
 -15   2   4        0.01       -1.82     10.77 o 
 -14   2   4        0.54        3.22     17.08 o 
 -13   2   4      244.22      236.27     15.13 o 
 -12   2   4        5.38        4.31      9.30 o 
 -11   2   4       33.07       23.37      8.57 o 
 -10   2   4       51.58       47.81      8.22 o 
  -9   2   4      581.76      587.10      8.68 o 
  -8   2   4      457.43      485.17      7.09 o 
  -7   2   4     2109.76     2201.57     20.66 o 
  -6   2   4      563.83      579.57      8.05 o 
  -5   2   4      657.67      629.13      5.74 o 
  -4   2   4       38.27       41.14      4.80 o 
  -3   2   4      609.07      570.66      8.19 o 
  -2   2   4       57.04       53.13      2.58 o 
  -1   2   4      476.13      449.30      7.97 o 
   0   2   4       32.62       27.52      4.83 o 
   1   2   4      438.30      427.19      6.14 o 
   2   2   4        1.30        0.40      2.27 o 
   3   2   4     1108.96     1157.63      8.98 o 
   4   2   4     1910.07     1955.05     12.16 o 
   5   2   4      342.08      374.10      6.30 o 
   6   2   4      397.71      429.71      6.72 o 
   7   2   4        6.20        0.61      2.34 o 
   8   2   4      190.20      182.96      8.95 o 
   9   2   4       14.01        7.46      6.94 o 
  10   2   4      259.50      221.74     11.90 o 
  11   2   4      532.04      531.44     14.64 o 
  12   2   4      624.35      619.19     17.30 o 
  13   2   4       18.86        2.20     18.49 o 
  14   2   4       63.06       58.73     19.39 o 
  15   2   4        4.48       -2.06     22.53 o 
 -16   3   4       22.02       22.51     23.04 o 
 -15   3   4      135.40      139.24     19.49 o 
 -14   3   4      175.85      162.92     18.50 o 
 -13   3   4        3.63        9.74     14.03 o 
 -12   3   4       14.72       14.14     11.09 o 
 -11   3   4      461.62      480.89     11.31 o 
 -10   3   4      153.18      146.16      9.09 o 
  -9   3   4       68.89       58.01      8.36 o 
  -8   3   4     1986.86     2127.63     14.95 o 
  -7   3   4      616.94      630.32      7.90 o 
  -6   3   4      226.17      245.09      9.30 o 
  -5   3   4        4.00        2.76      4.07 o 
  -4   3   4      223.53      200.56      8.24 o 
  -3   3   4        8.53        5.59      8.00 o 
  -2   3   4       13.87       13.09     11.22 o 
  -1   3   4      168.08      163.34      7.26 o 
   0   3   4       29.34       18.43      7.37 o 
   1   3   4      110.26      114.11      4.52 o 
   2   3   4     1529.37     1608.05     10.83 o 
   3   3   4     1028.69     1044.03      9.38 o 
   4   3   4      587.55      613.27      7.72 o 
   5   3   4      280.67      274.76      5.99 o 
   6   3   4      108.63      106.83      6.66 o 
   7   3   4      177.18      163.28      7.90 o 
   8   3   4      117.68      108.07      8.63 o 
   9   3   4       28.60       24.77      9.28 o 
  10   3   4     1805.32     1875.34     23.02 o 
  11   3   4     1235.78     1277.75     16.90 o 
  12   3   4      442.56      439.61     14.27 o 
  13   3   4        8.80       10.47     14.62 o 
  14   3   4       66.04       82.24     18.81 o 
 -15   4   4       46.58       38.08     19.90 o 
 -14   4   4       65.70       82.36     18.47 o 
 -13   4   4        1.71       -0.04     12.37 o 
 -12   4   4       44.32       55.70     15.27 o 
 -11   4   4        2.31       -1.64      6.91 o 
 -10   4   4       18.47       20.84     12.87 o 
  -9   4   4        0.04       -0.42      9.00 o 
  -8   4   4      293.99      310.76     13.37 o 
  -7   4   4       51.88       49.15     12.36 o 
  -6   4   4      561.74      587.88     15.81 o 
  -5   4   4     1072.74     1126.99     18.66 o 
  -4   4   4     1041.71     1021.44     16.07 o 
  -3   4   4        0.07       -0.48      3.23 o 
  -2   4   4       32.60       39.52     13.75 o 
  -1   4   4      233.60      273.33     15.36 o 
   0   4   4       34.81       30.59     10.68 o 
   1   4   4      422.55      498.51     10.75 o 
   2   4   4      560.21      551.34     12.80 o 
   3   4   4      415.28      431.23      9.13 o 
   4   4   4      127.75      138.78      6.94 o 
   5   4   4       76.25       74.54      7.29 o 
   6   4   4        0.00       -0.02      4.54 o 
   7   4   4       81.95       90.15      9.12 o 
   8   4   4     1056.57     1027.92     17.60 o 
   9   4   4     1034.78     1054.26     17.35 o 
  10   4   4       23.51       18.18     11.34 o 
  11   4   4      263.65      280.37     16.38 o 
  12   4   4       15.23       27.58     16.54 o 
  13   4   4      240.19      290.62     26.76 o 
 -14   5   4        0.38        0.76      4.79 o 
 -13   5   4       49.02       45.33     18.96 o 
 -12   5   4        2.66        6.27     10.78 o 
 -11   5   4       47.62       37.31     18.04 o 
 -10   5   4      173.85      164.02     19.59 o 
  -9   5   4       94.53       83.78     16.39 o 
  -8   5   4      668.79      638.09     17.21 o 
  -7   5   4        9.71       -1.68      8.94 o 
  -6   5   4      481.59      489.15     14.09 o 
  -5   5   4       49.27       52.16     15.42 o 
  -4   5   4       75.20       76.98     15.93 o 
  -3   5   4      666.95      658.13     17.17 o 
  -2   5   4      303.59      267.18     15.55 o 
  -1   5   4     1260.02     1276.16     35.25 o 
   0   5   4      189.92      189.99     14.08 o 
   1   5   4       21.31       23.92     13.93 o 
   2   5   4        8.49        2.17      3.02 o 
   3   5   4       73.63       82.75     10.90 o 
   4   5   4      229.92      218.55     12.84 o 
   5   5   4       54.79       36.01     10.82 o 
   6   5   4       37.29       43.07     11.77 o 
   7   5   4       47.87       45.54     14.73 o 
   8   5   4      453.98      480.91     16.26 o 
   9   5   4       45.83       42.66     15.46 o 
  10   5   4      277.50      273.64     22.50 o 
  11   5   4      561.17      604.53     20.66 o 
  12   5   4        8.15       12.16     21.32 o 
 -12   6   4       21.12        3.85      9.58 o 
 -11   6   4       54.41       24.08     25.32 o 
 -10   6   4       13.17       14.92     18.02 o 
  -9   6   4        2.49        8.93     17.91 o 
  -8   6   4       81.64       78.07     19.69 o 
  -7   6   4        0.02       13.14     24.02 o 
  -6   6   4       13.79       17.98     32.96 o 
  -5   6   4      345.01      348.84     23.53 o 
  -4   6   4     1930.20     1983.35     38.29 o 
  -3   6   4      130.70      127.76     24.53 o 
  -2   6   4      146.23      144.92     19.64 o 
  -1   6   4      112.06      107.23     18.18 o 
   0   6   4        0.44       -0.28      4.37 o 
   1   6   4       58.39       51.76     15.68 o 
   2   6   4       97.38       90.58     12.60 o 
   3   6   4       12.99       25.44     13.93 o 
   4   6   4        0.13       -0.49      6.07 o 
   5   6   4      278.70      268.03     16.85 o 
   6   6   4        1.59       -8.27     17.44 o 
   7   6   4      727.19      744.71     25.27 o 
   8   6   4      634.08      584.15     27.75 o 
   9   6   4      501.32      520.50     30.20 o 
  10   6   4        2.04       -1.70     13.70 o 
 -10   7   4        1.04       -2.20     13.64 o 
  -9   7   4       10.68       -8.65     32.55 o 
  -8   7   4       42.58       36.53     25.90 o 
  -7   7   4       87.81       68.56     25.65 o 
  -6   7   4       21.37       44.72     30.93 o 
  -5   7   4        0.96        0.31     16.72 o 
  -4   7   4      209.74      233.41     24.59 o 
  -3   7   4       13.52        4.03     24.02 o 
  -2   7   4       22.08       13.53     21.36 o 
  -1   7   4      111.79      105.06     19.92 o 
   0   7   4      202.86      203.36     20.10 o 
   1   7   4      217.08      211.38     16.82 o 
   2   7   4        0.18       -1.42      7.82 o 
   3   7   4       66.20       65.51     17.52 o 
   4   7   4        1.71        6.72     17.73 o 
   5   7   4        7.99       -5.96     24.42 o 
   6   7   4       12.04        7.07     28.26 o 
   7   7   4       25.18       18.52     28.65 o 
   8   7   4        0.32      -15.79     15.79 o 
  -6   8   4        6.69       -3.79     19.56 o 
  -5   8   4       25.07       -6.77     18.22 o 
  -4   8   4       27.41       25.04     34.86 o 
  -3   8   4       15.13        2.61     29.32 o 
  -2   8   4        0.26      -11.36     29.47 o 
  -1   8   4        2.01       -1.72     28.22 o 
   0   8   4       96.77       81.78     23.69 o 
   1   8   4        0.91        4.82     11.44 o 
   2   8   4      112.89      106.92     21.98 o 
   3   8   4      275.87      260.30     25.47 o 
 -17   1   5        3.09        5.76     21.06 o 
 -16   1   5       29.86       34.64     21.40 o 
 -15   1   5        3.05        2.57     23.94 o 
 -14   1   5        0.09        4.67     19.78 o 
 -13   1   5       10.00       17.74     15.87 o 
 -12   1   5       35.27       30.90     11.04 o 
 -11   1   5      150.70      149.77     10.55 o 
 -10   1   5      108.55      125.61      9.40 o 
  -9   1   5      331.02      360.78      8.45 o 
  -8   1   5      185.64      221.90     10.18 o 
  -7   1   5     1239.78     1234.92     18.42 o 
  -6   1   5        1.05        5.58      6.84 o 
  -5   1   5     1214.75     1167.16     14.30 o 
  -4   1   5       20.74       18.55      5.53 o 
  -3   1   5     4341.45     3991.59     23.27 o 
  -2   1   5      290.72      264.87      4.32 o 
  -1   1   5     1350.88     1261.72      9.64 o 
   0   1   5     2948.33     2859.08     19.84 o 
   1   1   5      197.11      196.20      4.37 o 
   2   1   5      497.21      488.00      6.47 o 
   3   1   5     1372.73     1434.31     16.77 o 
   4   1   5        8.73        9.70      5.64 o 
   5   1   5      227.16      232.42      6.03 o 
   6   1   5     1387.67     1436.61     14.53 o 
   7   1   5        0.79       -0.56      1.80 o 
   8   1   5       58.84       50.49      7.77 o 
   9   1   5      445.59      435.23     10.89 o 
  10   1   5      973.61      972.01     25.16 o 
  11   1   5      324.80      296.90     15.91 o 
  12   1   5      187.61      171.74     17.68 o 
  13   1   5       33.55       33.25     17.81 o 
  14   1   5       12.13       28.15     26.00 o 
  15   1   5        5.93       -1.84     11.82 o 
 -17   2   5      337.38      278.23     33.79 o 
 -16   2   5      393.20      353.15     28.86 o 
 -15   2   5      108.90       71.43     18.95 o 
 -14   2   5       83.78       78.71     17.87 o 
 -13   2   5       44.08       26.86     12.71 o 
 -12   2   5        1.82        6.46     11.93 o 
 -11   2   5        3.64        0.78      3.89 o 
 -10   2   5       68.64       63.56      7.90 o 
  -9   2   5        7.03        1.54      2.59 o 
  -8   2   5       49.58       36.51      5.28 o 
  -7   2   5       20.55       19.15      4.81 o 
  -6   2   5      408.96      404.98      6.12 o 
  -5   2   5      106.50      103.89      3.64 o 
  -4   2   5        8.74       16.54      4.64 o 
  -3   2   5     2716.42     2640.32     25.13 o 
  -2   2   5      994.95      893.05     10.29 o 
  -1   2   5     1339.16     1301.29      9.70 o 
   0   2   5     2721.45     2760.38     14.51 o 
   1   2   5        0.74       -0.66      1.96 o 
   2   2   5     3216.54     3131.74     15.32 o 
   3   2   5     2422.12     2510.93     13.64 o 
   4   2   5     1327.77     1318.94     10.79 o 
   5   2   5      102.75       69.58      5.90 o 
   6   2   5       23.76       29.84      5.93 o 
   7   2   5       35.47       47.80      7.76 o 
   8   2   5      215.63      206.93      9.82 o 
   9   2   5      952.25      960.12     14.51 o 
  10   2   5     1787.68     1826.61     21.70 o 
  11   2   5      147.62      148.07     16.55 o 
  12   2   5        1.60       12.87     16.50 o 
  13   2   5      337.32      332.45     21.01 o 
  14   2   5      114.83      115.97     21.71 o 
 -16   3   5      382.51      380.55     25.16 o 
 -15   3   5       22.43       18.86     20.66 o 
 -14   3   5        9.56        9.51     15.26 o 
 -13   3   5       63.27       52.74     14.03 o 
 -12   3   5      107.30       92.56     14.16 o 
 -11   3   5      494.72      481.52     12.24 o 
 -10   3   5      974.61     1032.20     14.47 o 
  -9   3   5       35.18       35.83      6.89 o 
  -8   3   5      151.75      171.03      6.41 o 
  -7   3   5      580.24      603.41      7.97 o 
  -6   3   5      704.89      744.63     10.18 o 
  -5   3   5      225.77      232.19      6.85 o 
  -4   3   5      171.10      186.54      6.42 o 
  -3   3   5      212.34      212.52      7.12 o 
  -2   3   5      910.84      930.08     12.73 o 
  -1   3   5       72.18       77.87      8.28 o 
   0   3   5      558.84      596.77      9.43 o 
   1   3   5     2088.73     2211.27     17.34 o 
   2   3   5      153.22      153.56      5.13 o 
   3   3   5      710.31      745.57      8.28 o 
   4   3   5      264.48      260.88      6.12 o 
   5   3   5      346.19      353.60      6.44 o 
   6   3   5       91.63       93.20      6.72 o 
   7   3   5      229.99      235.31      8.12 o 
   8   3   5      103.41      103.57      9.15 o 
   9   3   5      168.17      144.89     10.71 o 
  10   3   5        2.00        1.90      8.19 o 
  11   3   5     1201.05     1191.49     17.19 o 
  12   3   5      687.41      666.26     16.10 o 
  13   3   5        0.89       10.91     18.65 o 
  14   3   5       40.35       42.62     21.72 o 
 -15   4   5       78.30       95.05     18.60 o 
 -14   4   5        0.10       -3.64      6.33 o 
 -13   4   5       40.53       42.41     17.18 o 
 -12   4   5       15.37       10.25     11.51 o 
 -11   4   5      106.65      103.31     13.48 o 
 -10   4   5       34.81       36.06     13.09 o 
  -9   4   5      176.45      152.58     12.77 o 
  -8   4   5      526.23      531.81     14.93 o 
  -7   4   5       69.59       75.14     14.93 o 
  -6   4   5        0.44        0.33      2.75 o 
  -5   4   5      584.11      617.21     12.54 o 
  -4   4   5      680.56      682.58     14.12 o 
  -3   4   5        0.84       -5.67      5.67 o 
  -2   4   5        0.71       -1.35      2.61 o 
  -1   4   5       29.56       31.64      8.99 o 
   0   4   5       54.33       56.51      9.34 o 
   1   4   5       92.29       94.08      9.56 o 
   2   4   5      657.60      683.16     11.97 o 
   3   4   5      363.86      384.81      8.60 o 
   4   4   5      128.27      131.41      7.93 o 
   5   4   5        6.92        5.90      5.12 o 
   6   4   5      282.40      295.79      8.83 o 
   7   4   5      245.53      246.53     10.53 o 
   8   4   5      207.46      190.62     10.73 o 
   9   4   5       52.55       53.80     13.51 o 
  10   4   5      827.08      840.74     19.29 o 
  11   4   5       89.13       95.96     18.20 o 
  12   4   5        0.55       10.68     17.50 o 
  13   4   5      113.39       80.04     25.04 o 
 -14   5   5       26.45       28.29     21.30 o 
 -13   5   5      131.03      119.40     27.03 o 
 -12   5   5      271.14      248.81     22.39 o 
 -11   5   5      383.03      395.42     18.06 o 
 -10   5   5       96.18       91.01     18.35 o 
  -9   5   5       43.42       49.13     16.12 o 
  -8   5   5       10.13        3.24      5.44 o 
  -7   5   5      157.17      165.89     17.94 o 
  -6   5   5      122.92      122.84     16.74 o 
  -5   5   5      364.13      369.69     16.54 o 
  -4   5   5       17.34       16.02     15.23 o 
  -3   5   5      154.48      152.49     14.52 o 
  -2   5   5        2.92       -1.87      6.84 o 
  -1   5   5      262.13      268.32     11.97 o 
   0   5   5       51.99       64.71     13.10 o 
   1   5   5      141.10      129.98     12.44 o 
   2   5   5      106.82      104.46     12.84 o 
   3   5   5      137.15      133.09     11.40 o 
   4   5   5      143.83      131.92     13.71 o 
   5   5   5      252.40      241.73     10.63 o 
   6   5   5        0.11        0.04      4.85 o 
   7   5   5       28.38       21.75     13.77 o 
   8   5   5       15.30        8.58     20.33 o 
   9   5   5       25.98       22.17     16.70 o 
  10   5   5      243.84      241.66     21.63 o 
  11   5   5      138.39      127.75     22.31 o 
 -12   6   5       67.29       66.05     23.65 o 
 -11   6   5        0.11       -6.91     12.57 o 
 -10   6   5      257.68      260.31     25.52 o 
  -9   6   5      128.98      136.11     24.66 o 
  -8   6   5      104.91       87.90     20.03 o 
  -7   6   5        0.02        1.86      9.23 o 
  -6   6   5     1016.92     1078.79     30.44 o 
  -5   6   5      132.56      108.20     19.75 o 
  -4   6   5       21.85       15.84     18.95 o 
  -3   6   5     1431.21     1496.12     27.34 o 
  -2   6   5      522.62      539.61     14.60 o 
  -1   6   5        6.12        4.19      5.14 o 
   0   6   5       69.04       63.54     16.29 o 
   1   6   5       73.31       56.21     12.81 o 
   2   6   5       92.97      106.76     14.27 o 
   3   6   5       13.32       19.11     14.36 o 
   4   6   5      176.49      153.38     16.77 o 
   5   6   5      160.97      117.61     17.00 o 
   6   6   5      130.30      123.86     23.23 o 
   7   6   5        5.05       23.30     23.19 o 
   8   6   5        0.96        6.92     26.50 o 
   9   6   5        6.26       -4.39     22.21 o 
  10   6   5        2.18       -4.63     13.33 o 
 -10   7   5        1.86        2.76     19.88 o 
  -9   7   5       38.78       40.35     26.93 o 
  -8   7   5       26.54       29.26     27.88 o 
  -7   7   5       37.60       15.20     26.00 o 
  -6   7   5        0.15       -0.35      9.70 o 
  -5   7   5      233.85      224.44     29.88 o 
  -4   7   5      128.09       93.15     22.86 o 
  -3   7   5       17.29       15.44     21.25 o 
  -2   7   5      106.26       90.86     18.41 o 
  -1   7   5       43.06       32.70     15.90 o 
   0   7   5        5.98       14.20     14.80 o 
   1   7   5      167.14      166.30     18.84 o 
   2   7   5        0.00       -0.41      9.70 o 
   3   7   5       69.01       64.40     18.52 o 
   4   7   5      181.04      139.47     20.35 o 
   5   7   5       11.11       14.77     25.38 o 
   6   7   5       24.25       -1.65     12.28 o 
   7   7   5       25.02       23.30     28.80 o 
  -5   8   5       58.75       65.46     35.42 o 
  -4   8   5       25.62       53.50     36.31 o 
  -3   8   5       70.33       54.01     27.44 o 
  -2   8   5      129.23      112.12     28.56 o 
  -1   8   5       58.27       45.07     24.27 o 
   0   8   5       66.33       69.15     24.55 o 
   1   8   5       84.38       89.65     22.54 o 
   2   8   5       38.79       29.51     21.76 o 
   3   8   5       44.52       55.50     23.00 o 
 -18   0   6        9.35       16.61     36.87 o 
 -17   0   6       70.85       46.73     30.39 o 
 -16   0   6       57.60       30.76     27.23 o 
 -15   0   6       60.05       81.45     27.73 o 
 -14   0   6     1331.87     1288.72     34.68 o 
 -13   0   6      361.68      277.86     37.77 o 
 -12   0   6     1428.72     1492.14     29.46 o 
 -11   0   6       53.03       57.13     15.56 o 
 -10   0   6       89.27       99.43      9.21 o 
  -9   0   6      228.14      223.72     13.04 o 
  -8   0   6     4104.48     4327.17     86.64 o 
  -7   0   6     1219.92     1143.14     13.43 o 
  -6   0   6     1500.37     1553.91     30.48 o 
  -5   0   6    13426.01    12952.41    345.31 o 
  -4   0   6     9271.54     8852.90    130.70 o 
  -3   0   6     3130.88     2998.26     40.05 o 
  -2   0   6        5.10        0.68      1.26 o 
  -1   0   6     3992.98     3908.29     42.67 o 
   0   0   6     2074.17     1956.61     24.80 o 
   1   0   6     4358.97     4335.70     43.06 o 
   2   0   6    12025.74    12336.71     56.25 o 
   3   0   6       71.72       57.84      8.24 o 
   4   0   6      721.70      786.53     13.97 o 
   5   0   6      128.03      133.59     11.14 o 
   6   0   6      326.18      394.04     10.79 o 
   7   0   6       75.43       74.98     10.28 o 
   8   0   6       28.94       36.33     16.42 o 
   9   0   6       42.92       38.62     18.33 o 
  10   0   6      102.57      108.15     22.82 o 
  11   0   6      161.38      168.97     24.82 o 
  12   0   6      328.05      336.87     28.41 o 
  13   0   6      205.75      235.26     49.45 o 
  14   0   6       41.70       -5.39    398.54 o 
 -17   1   6       97.69       65.52     23.76 o 
 -16   1   6       56.95       41.59     22.39 o 
 -15   1   6      538.76      515.33     24.44 o 
 -14   1   6      775.19      732.83     18.69 o 
 -13   1   6       52.36       48.84     14.36 o 
 -12   1   6       21.36       17.32     10.34 o 
 -11   1   6      116.08      107.17     10.32 o 
 -10   1   6      680.83      747.93     12.72 o 
  -9   1   6     1489.43     1572.78     22.45 o 
  -8   1   6     3649.58     3920.47     26.44 o 
  -7   1   6      181.19      194.73      7.70 o 
  -6   1   6      639.50      630.69      7.64 o 
  -5   1   6      351.17      347.98      8.39 o 
  -4   1   6       68.10       51.06      5.40 o 
  -3   1   6     2919.40     2996.80     18.23 o 
  -2   1   6      878.51      921.16      7.34 o 
  -1   1   6     2454.85     2303.13     26.54 o 
   0   1   6     1174.11     1094.20     10.06 o 
   1   1   6       22.23       15.22      5.00 o 
   2   1   6        4.30        1.56      3.56 o 
   3   1   6      743.56      803.24      9.67 o 
   4   1   6     2212.26     2327.80     21.42 o 
   5   1   6       18.74       26.29      6.21 o 
   6   1   6       13.79       17.06      7.20 o 
   7   1   6      151.97      139.71      8.51 o 
   8   1   6       42.40       42.48      9.86 o 
   9   1   6       23.12       28.62     10.78 o 
  10   1   6      568.56      586.26     15.43 o 
  11   1   6      241.39      212.71     16.50 o 
  12   1   6        1.16        0.14      5.74 o 
  13   1   6        7.66       -0.60      3.89 o 
  14   1   6       54.49       69.12     26.77 o 
 -17   2   6       96.12       82.85     37.29 o 
 -16   2   6       55.70       45.46     30.01 o 
 -15   2   6        0.15       -6.17     11.58 o 
 -14   2   6        1.02       -0.59      4.50 o 
 -13   2   6       85.38       79.10     14.07 o 
 -12   2   6        3.62        2.76      4.65 o 
 -11   2   6      120.35      124.73     10.43 o 
 -10   2   6        0.26       -0.76      2.82 o 
  -9   2   6      220.08      214.25      6.31 o 
  -8   2   6      272.57      265.63      5.63 o 
  -7   2   6      751.04      792.46      8.35 o 
  -6   2   6      664.65      672.87      9.00 o 
  -5   2   6       69.93       75.83      3.59 o 
  -4   2   6      738.72      750.31      7.47 o 
  -3   2   6      444.19      409.13      6.87 o 
  -2   2   6      119.88      107.61      3.93 o 
  -1   2   6      501.06      516.41      9.49 o 
   0   2   6      540.78      544.46      7.34 o 
   1   2   6       24.36       18.05      4.20 o 
   2   2   6       66.35       64.50      4.83 o 
   3   2   6       40.45       53.43      5.36 o 
   4   2   6      799.41      823.18     10.11 o 
   5   2   6      145.30      151.57      7.19 o 
   6   2   6      689.52      722.57     10.54 o 
   7   2   6      205.41      193.30      8.58 o 
   8   2   6       34.39       38.87      8.61 o 
   9   2   6      155.30      145.66     12.56 o 
  10   2   6      116.98      101.86     14.07 o 
  11   2   6      174.65      167.34     17.20 o 
  12   2   6       29.88       16.63     17.43 o 
  13   2   6        9.76       25.06     19.06 o 
  14   2   6        4.46       13.71     21.84 o 
 -16   3   6        0.93        5.31     22.14 o 
 -15   3   6       76.56       54.50     20.53 o 
 -14   3   6       65.16       59.79     15.86 o 
 -13   3   6      233.78      231.33     18.39 o 
 -12   3   6       61.56       85.14     12.73 o 
 -11   3   6        1.08       -0.69     13.62 o 
 -10   3   6       28.36       28.29     11.22 o 
  -9   3   6       57.58       53.57      8.94 o 
  -8   3   6      604.57      646.91      9.38 o 
  -7   3   6      670.01      687.42     11.71 o 
  -6   3   6      126.98      128.34      6.16 o 
  -5   3   6        5.30        3.34      2.27 o 
  -4   3   6       62.59       54.03      5.47 o 
  -3   3   6      891.36      892.53      8.36 o 
  -2   3   6      663.32      653.33      7.76 o 
  -1   3   6       13.39       10.29      5.83 o 
   0   3   6      693.78      743.68      9.19 o 
   1   3   6        0.07       -2.94      2.94 o 
   2   3   6      877.45      904.05      9.23 o 
   3   3   6      312.71      305.04     10.33 o 
   4   3   6      434.76      438.48      6.75 o 
   5   3   6      145.47      161.27      6.64 o 
   6   3   6       20.37       19.10      6.43 o 
   7   3   6      238.90      237.23      8.34 o 
   8   3   6      208.29      199.39      9.75 o 
   9   3   6        0.17       -2.96      7.04 o 
  10   3   6       20.59       35.20     13.59 o 
  11   3   6        1.47       -3.39     14.89 o 
  12   3   6       51.44       45.17     21.34 o 
  13   3   6       17.36        2.00      5.77 o 
 -16   4   6      297.45      256.30     28.02 o 
 -15   4   6      348.17      328.70     22.29 o 
 -14   4   6      239.34      253.50     19.33 o 
 -13   4   6      164.50      164.27     21.41 o 
 -12   4   6      109.05      111.60     15.16 o 
 -11   4   6       72.65       58.96     14.81 o 
 -10   4   6       42.05       49.22     13.33 o 
  -9   4   6       97.99       95.41     11.35 o 
  -8   4   6      147.53      137.74     10.39 o 
  -7   4   6       12.39       16.32     10.28 o 
  -6   4   6        0.16       -3.45      4.25 o 
  -5   4   6       46.07       34.45      9.99 o 
  -4   4   6      152.31      149.39     10.35 o 
  -3   4   6        4.42        7.74      8.45 o 
  -2   4   6      117.42       92.54     10.11 o 
  -1   4   6       80.18       80.99      9.08 o 
   0   4   6      261.04      278.64      9.67 o 
   1   4   6     1053.63     1102.50     14.10 o 
   2   4   6      197.57      186.96      9.14 o 
   3   4   6     2514.19     2576.09     20.27 o 
   4   4   6      158.80      165.02      8.44 o 
   5   4   6      444.82      431.80      8.78 o 
   6   4   6      466.00      492.66      9.97 o 
   7   4   6        5.61        2.86      4.57 o 
   8   4   6        3.08       -0.44      2.80 o 
   9   4   6      267.33      244.42     16.59 o 
  10   4   6        1.34       -2.09      6.34 o 
  11   4   6      206.38      206.86     21.81 o 
  12   4   6        1.42       23.94     28.61 o 
 -14   5   6       12.77       19.48     26.23 o 
 -13   5   6       22.22       25.34     21.24 o 
 -12   5   6        0.29        3.87     15.23 o 
 -11   5   6        1.04        0.78     18.68 o 
 -10   5   6       21.51       23.87     16.56 o 
  -9   5   6       51.46       48.50     16.71 o 
  -8   5   6      373.66      356.98     19.13 o 
  -7   5   6        0.21       -4.28     15.04 o 
  -6   5   6       12.89       22.24     17.23 o 
  -5   5   6        3.50       -5.07      7.94 o 
  -4   5   6      602.13      622.95     14.95 o 
  -3   5   6      253.46      261.63     11.59 o 
  -2   5   6      384.92      376.92     12.59 o 
  -1   5   6       34.06       28.97     12.50 o 
   0   5   6      598.61      573.83     18.08 o 
   1   5   6      178.41      185.26     12.39 o 
   2   5   6        5.34        1.92      7.78 o 
   3   5   6       60.50       62.22     11.26 o 
   4   5   6      696.37      671.13     13.24 o 
   5   5   6        3.40       -5.10      5.63 o 
   6   5   6       30.68       17.63     13.97 o 
   7   5   6      125.06      130.54     14.35 o 
   8   5   6       13.87       17.93     16.28 o 
   9   5   6       46.98       38.27     18.10 o 
  10   5   6      285.31      301.08     22.41 o 
  11   5   6      365.21      385.35     24.90 o 
 -12   6   6       10.29        0.89     20.97 o 
 -11   6   6       25.93       20.34     22.19 o 
 -10   6   6       38.27       41.89     20.90 o 
  -9   6   6       22.28       18.46     19.51 o 
  -8   6   6       49.19       45.32     22.02 o 
  -7   6   6       29.93       31.12      8.69 o 
  -6   6   6       34.53       46.17     25.10 o 
  -5   6   6      310.49      285.82     21.18 o 
  -4   6   6       24.33       29.48     16.19 o 
  -3   6   6       84.62       72.60     14.15 o 
  -2   6   6       81.62       80.35     14.71 o 
  -1   6   6        0.13       -6.91      6.91 o 
   0   6   6       76.30       73.65     14.27 o 
   1   6   6      212.99      201.17     15.63 o 
   2   6   6       23.58       16.48     14.35 o 
   3   6   6       66.74       61.29     15.82 o 
   4   6   6       57.81       40.00     15.64 o 
   5   6   6       14.72       19.53     17.78 o 
   6   6   6       14.03       -1.11      3.62 o 
   7   6   6       20.38       24.27     23.08 o 
   8   6   6      117.73       94.17     20.39 o 
   9   6   6       15.86       21.27     13.60 o 
 -10   7   6       53.34       73.27     30.69 o 
  -9   7   6       26.57       30.83     27.88 o 
  -8   7   6      118.71      138.55     26.31 o 
  -7   7   6        0.26       19.48     40.45 o 
  -6   7   6       70.68       62.63     41.95 o 
  -5   7   6       20.77        4.49    148.93 o 
  -4   7   6       15.65       17.15     28.97 o 
  -3   7   6       42.23       55.07     29.31 o 
  -2   7   6        0.18       -0.61      6.14 o 
  -1   7   6      183.23      187.59     16.85 o 
   0   7   6        6.27        0.72      4.02 o 
   1   7   6       16.89       10.89     14.70 o 
   2   7   6        0.00        6.74     17.36 o 
   3   7   6      134.86      128.07     19.99 o 
   4   7   6       24.11        4.87      8.49 o 
   5   7   6        0.98       -0.69     24.45 o 
   6   7   6        7.49       -0.59     27.99 o 
   7   7   6      100.11       96.74     30.60 o 
  -5   8   6       22.52       27.24     36.62 o 
  -4   8   6       63.58       81.55     37.75 o 
  -3   8   6      114.60      102.71     29.46 o 
  -2   8   6       71.06       69.74     28.30 o 
  -1   8   6       99.30       73.50     22.01 o 
   0   8   6       50.81       39.72     24.74 o 
   1   8   6      145.34      176.36     27.29 o 
   2   8   6       23.27       29.96     22.38 o 
 -18   1   7       30.97       41.27     31.50 o 
 -17   1   7       83.56       74.23     23.55 o 
 -16   1   7       11.43       12.10     24.51 o 
 -15   1   7       14.53       17.94     20.94 o 
 -14   1   7       40.25       31.86     15.12 o 
 -13   1   7      247.24      222.68     15.96 o 
 -12   1   7      178.71      190.13     12.96 o 
 -11   1   7       75.12       81.95     10.25 o 
 -10   1   7        4.30        5.04     12.29 o 
  -9   1   7       23.17       32.84     12.07 o 
  -8   1   7      512.23      501.94      9.83 o 
  -7   1   7      850.27      870.52     10.19 o 
  -6   1   7     3188.89     3167.03     20.84 o 
  -5   1   7       62.84       66.19      6.32 o 
  -4   1   7      707.05      661.49      9.36 o 
  -3   1   7      585.13      594.45      7.24 o 
  -2   1   7     2074.75     2070.07     21.89 o 
  -1   1   7     1850.99     1887.66     15.42 o 
   0   1   7      398.03      386.58      6.98 o 
   1   1   7     1830.78     1863.43     14.68 o 
   2   1   7       30.31       26.39      5.97 o 
   3   1   7       53.39       59.51      7.31 o 
   4   1   7       29.41       35.77      6.37 o 
   5   1   7     2350.18     2485.81     25.75 o 
   6   1   7      179.18      170.21      8.47 o 
   7   1   7       18.22       14.38      8.17 o 
   8   1   7       44.62       29.76     10.85 o 
   9   1   7      136.44      117.01     15.88 o 
  10   1   7       28.95       24.99     15.06 o 
  11   1   7       73.71       71.73     17.56 o 
  12   1   7       20.17       16.59     17.24 o 
  13   1   7        3.99        1.00     16.26 o 
  14   1   7        1.72       -2.38     28.02 o 
 -17   2   7      120.31      221.37     42.53 o 
 -16   2   7      244.01      207.64     35.46 o 
 -15   2   7      226.39      173.62     24.13 o 
 -14   2   7      436.65      437.42     21.60 o 
 -13   2   7      474.47      428.68     21.05 o 
 -12   2   7       48.35       41.27     10.04 o 
 -11   2   7     1060.76     1116.95     15.08 o 
 -10   2   7      522.37      534.76      9.28 o 
  -9   2   7        0.61       -0.42      6.12 o 
  -8   2   7       73.76       71.95      5.35 o 
  -7   2   7        2.74       -0.64      4.09 o 
  -6   2   7      653.06      653.68      8.68 o 
  -5   2   7      248.16      259.06      5.95 o 
  -4   2   7     2573.77     2644.24     23.25 o 
  -3   2   7     2989.67     3027.05     13.59 o 
  -2   2   7      826.09      828.78      7.72 o 
  -1   2   7      538.52      543.36      7.35 o 
   0   2   7     1286.16     1261.29     15.76 o 
   1   2   7      100.88      101.24      5.26 o 
   2   2   7     6423.31     6589.94     37.76 o 
   3   2   7      212.33      212.54      5.35 o 
   4   2   7     1711.86     1730.99     14.70 o 
   5   2   7     1035.04     1057.47     12.14 o 
   6   2   7      133.09      143.51      8.59 o 
   7   2   7      135.82      140.45      9.41 o 
   8   2   7      266.64      251.75     11.00 o 
   9   2   7      306.31      278.30     14.64 o 
  10   2   7        8.75        1.60     14.11 o 
  11   2   7        0.00       10.65     19.78 o 
  12   2   7        0.57        8.49     22.65 o 
  13   2   7       26.57       41.19     23.62 o 
 -17   3   7       84.13       82.83     29.72 o 
 -16   3   7       10.24       27.35     22.37 o 
 -15   3   7        1.78       -1.18      5.81 o 
 -14   3   7      148.07      146.30     19.36 o 
 -13   3   7      470.81      463.71     18.23 o 
 -12   3   7        6.47       12.59     13.19 o 
 -11   3   7      102.21       96.35     13.45 o 
 -10   3   7      299.21      323.25     12.11 o 
  -9   3   7        0.59       -0.11      3.20 o 
  -8   3   7      372.69      380.88      9.86 o 
  -7   3   7      779.21      804.99     12.82 o 
  -6   3   7      393.78      388.27      5.82 o 
  -5   3   7     2160.10     2184.75     13.21 o 
  -4   3   7        0.28        0.61      4.12 o 
  -3   3   7       81.65       81.99      3.92 o 
  -2   3   7      236.86      245.89      5.32 o 
  -1   3   7      270.29      269.56      6.04 o 
   0   3   7     2740.90     2901.65     17.09 o 
   1   3   7      408.97      394.93      7.33 o 
   2   3   7     1907.54     1924.61     18.73 o 
   3   3   7        8.51       13.55      5.66 o 
   4   3   7      125.27      124.52      6.57 o 
   5   3   7       71.52       75.72      7.26 o 
   6   3   7     3117.42     3146.69     21.58 o 
   7   3   7        5.13        8.61      8.18 o 
   8   3   7      385.57      357.88     11.39 o 
   9   3   7      615.70      631.14     12.50 o 
  10   3   7        1.11       -0.86      9.37 o 
  11   3   7       38.10       42.41     20.51 o 
  12   3   7       12.74       12.03     11.61 o 
  13   3   7      121.05      162.49     29.41 o 
 -16   4   7        0.00        2.57     22.34 o 
 -15   4   7        0.36       -8.86     14.13 o 
 -14   4   7       29.87       19.87     21.25 o 
 -13   4   7        1.94       -0.78      7.72 o 
 -12   4   7       29.91       29.06     15.58 o 
 -11   4   7      138.91      140.19     14.74 o 
 -10   4   7        2.60       -1.90      2.61 o 
  -9   4   7       14.02       18.86     10.31 o 
  -8   4   7       72.96       70.86     11.16 o 
  -7   4   7       49.04       42.91     11.13 o 
  -6   4   7        1.06       -3.71      8.63 o 
  -5   4   7       57.92       50.07      8.67 o 
  -4   4   7        0.22        4.81      9.04 o 
  -3   4   7      628.65      673.37     12.76 o 
  -2   4   7       24.55       30.22      8.51 o 
  -1   4   7      214.03      222.35     10.03 o 
   0   4   7       31.47       25.04      7.88 o 
   1   4   7      129.70      132.47      8.06 o 
   2   4   7      492.26      488.87      8.84 o 
   3   4   7        4.15       -1.67      3.55 o 
   4   4   7       41.37       41.87      7.81 o 
   5   4   7      119.78      108.83      9.92 o 
   6   4   7        1.84        0.28      2.41 o 
   7   4   7       91.87       79.16     12.30 o 
   8   4   7      227.69      221.93     13.51 o 
   9   4   7        8.00        2.18     10.57 o 
  10   4   7       48.35       39.41     18.68 o 
  11   4   7        0.01       -1.73     14.43 o 
  12   4   7        5.51       14.96     26.47 o 
 -14   5   7       10.60       11.26     26.13 o 
 -13   5   7       24.72       34.13     18.99 o 
 -12   5   7      166.39      164.16     22.33 o 
 -11   5   7       45.10       44.84     19.86 o 
 -10   5   7      165.99      197.06     20.22 o 
  -9   5   7        6.52        6.79     11.58 o 
  -8   5   7       44.89       30.54     17.67 o 
  -7   5   7        1.15        0.69     14.31 o 
  -6   5   7      717.25      683.26     24.53 o 
  -5   5   7      396.96      404.82     29.98 o 
  -4   5   7        4.66        0.06      6.20 o 
  -3   5   7      248.70      271.81     12.03 o 
  -2   5   7        6.03        0.36      8.37 o 
  -1   5   7       77.79       67.42     11.46 o 
   0   5   7      206.89      226.10     12.52 o 
   1   5   7      345.40      351.78     12.93 o 
   2   5   7      355.00      361.59     12.33 o 
   3   5   7       25.09       27.28     11.30 o 
   4   5   7        7.50        5.97     10.78 o 
   5   5   7      149.16      133.96     13.00 o 
   6   5   7       72.07       61.86     14.05 o 
   7   5   7       25.37       30.67     14.64 o 
   8   5   7        1.74       -2.65     18.43 o 
   9   5   7        3.90        5.18     19.50 o 
  10   5   7       74.52       80.87     21.27 o 
 -12   6   7       84.39       96.13     25.92 o 
 -11   6   7        0.05        6.22     22.18 o 
 -10   6   7      193.29      187.97     23.30 o 
  -9   6   7      104.13       98.92     21.20 o 
  -8   6   7       10.40       12.86     26.13 o 
  -7   6   7      124.03      139.42     27.39 o 
  -6   6   7     1062.87     1070.54     31.76 o 
  -5   6   7        3.05      -14.16     18.67 o 
  -4   6   7       89.48       68.97     20.94 o 
  -3   6   7      492.94      495.62     18.43 o 
  -2   6   7      119.01      127.49     17.61 o 
  -1   6   7        9.84        6.45     12.94 o 
   0   6   7      242.62      256.97     15.63 o 
   1   6   7     1015.37      984.63     18.83 o 
   2   6   7      263.11      233.02     16.92 o 
   3   6   7      939.69      930.38     18.75 o 
   4   6   7      179.09      186.76     18.68 o 
   5   6   7       78.22       58.58     19.01 o 
   6   6   7       65.95       71.27     23.24 o 
   7   6   7      121.95      125.28     26.77 o 
   8   6   7       79.76       76.66     23.77 o 
   9   6   7       79.79       77.08     25.81 o 
 -10   7   7      109.86      123.21     40.01 o 
  -9   7   7        0.68       26.59     36.75 o 
  -8   7   7      169.37      172.92     47.65 o 
  -7   7   7       36.53       19.48     47.64 o 
  -6   7   7      178.60      135.16     46.75 o 
  -5   7   7      197.64      206.20     30.94 o 
  -4   7   7       83.38       59.83     30.19 o 
  -3   7   7       88.45      108.46     31.47 o 
  -2   7   7        1.60        5.01      7.28 o 
  -1   7   7      136.72      156.25     22.02 o 
   0   7   7       14.83       22.69     17.57 o 
   1   7   7      159.68      136.79     19.64 o 
   2   7   7        1.32      -10.67     16.72 o 
   3   7   7       30.57       35.70     19.07 o 
   4   7   7       48.26       61.71     22.53 o 
   5   7   7       18.63       27.86     26.80 o 
   6   7   7        5.60       -4.38      5.95 o 
  -4   8   7       26.72       30.13     36.24 o 
  -3   8   7      112.90      138.16     31.20 o 
  -2   8   7        0.01        3.21     24.86 o 
  -1   8   7       31.82       24.91     24.33 o 
   0   8   7        7.51        2.13     24.84 o 
   1   8   7       69.16       61.95     25.31 o 
 -18   0   8      133.39      125.14     36.42 o 
 -17   0   8       50.75       47.50     32.19 o 
 -16   0   8      738.96      682.19     30.84 o 
 -15   0   8      552.30      537.20     45.27 o 
 -14   0   8      138.03      124.37     35.96 o 
 -13   0   8        0.10        3.30     30.56 o 
 -12   0   8       36.86       49.74     27.87 o 
 -11   0   8       49.45       35.30     14.58 o 
 -10   0   8      147.61      139.98      9.98 o 
  -9   0   8       95.43       88.05      8.52 o 
  -8   0   8     7345.80     7563.46    116.01 o 
  -7   0   8     1038.62     1046.86     13.54 o 
  -6   0   8      590.03      599.47     18.89 o 
  -5   0   8     2828.99     2883.08     52.34 o 
  -4   0   8      228.26      217.96      6.24 o 
  -3   0   8     2651.96     2816.82     18.97 o 
  -2   0   8     1708.77     1761.90     23.09 o 
  -1   0   8     5079.20     5213.84     27.96 o 
   0   0   8       35.29       23.52      6.89 o 
   1   0   8     2435.83     2596.83     19.63 o 
   2   0   8      454.46      511.18     12.64 o 
   3   0   8    11036.28    12131.46    113.54 o 
   4   0   8      358.10      333.22     11.16 o 
   5   0   8     2310.29     2403.40     26.93 o 
   6   0   8      359.12      330.75     11.87 o 
   7   0   8       14.82       17.53     16.95 o 
   8   0   8       26.15       20.13     19.19 o 
   9   0   8       93.13       81.68     23.83 o 
  10   0   8        0.64       -6.57     21.93 o 
  11   0   8     1036.29      998.13     31.97 o 
  12   0   8      416.89      470.74     30.31 o 
  13   0   8      126.21      124.66     49.75 o 
 -18   1   8        1.44       13.79     30.59 o 
 -17   1   8      118.94       91.50     34.73 o 
 -16   1   8      266.69      218.55     26.85 o 
 -15   1   8        6.01       16.25     21.34 o 
 -14   1   8      218.25      196.00     20.50 o 
 -13   1   8        2.68       -3.38      4.24 o 
 -12   1   8       63.56       73.58     11.86 o 
 -11   1   8        1.91        2.90     11.47 o 
 -10   1   8       44.97       29.22     12.82 o 
  -9   1   8      477.13      461.92     13.26 o 
  -8   1   8     1113.82     1075.59     11.24 o 
  -7   1   8      890.32      890.19      9.82 o 
  -6   1   8     1788.82     1749.42     16.37 o 
  -5   1   8       52.36       38.60      5.75 o 
  -4   1   8     6964.14     7182.23     70.33 o 
  -3   1   8     2180.94     2206.90     21.37 o 
  -2   1   8     1781.85     1765.80     15.82 o 
  -1   1   8      304.09      290.52      6.74 o 
   0   1   8      916.53      902.42     10.75 o 
   1   1   8      892.18      898.74     12.84 o 
   2   1   8      191.13      179.93      6.80 o 
   3   1   8     2616.98     2845.15     32.74 o 
   4   1   8     1056.28     1146.18     14.01 o 
   5   1   8      541.94      580.15     10.84 o 
   6   1   8       16.33       12.91      8.95 o 
   7   1   8      692.46      701.02     15.78 o 
   8   1   8      406.17      388.55     15.11 o 
   9   1   8      335.15      312.95     16.23 o 
  10   1   8        0.40        0.28      5.21 o 
  11   1   8        2.62        4.98     17.01 o 
  12   1   8       25.88       15.55     25.09 o 
  13   1   8       12.75       21.30     21.47 o 
 -17   2   8       17.96       19.71     28.33 o 
 -16   2   8       28.26       27.75     24.52 o 
 -15   2   8       21.78       17.69     19.75 o 
 -14   2   8        1.21       -7.99     14.83 o 
 -13   2   8        1.34       -1.19      4.88 o 
 -12   2   8       99.55      100.79     13.06 o 
 -11   2   8        2.09       -0.31      2.43 o 
 -10   2   8       39.02       37.42      7.93 o 
  -9   2   8      675.50      676.84     10.51 o 
  -8   2   8        3.99        4.10      5.74 o 
  -7   2   8        4.99        4.17      4.89 o 
  -6   2   8       59.33       58.45      7.24 o 
  -5   2   8      248.82      249.63      6.44 o 
  -4   2   8      441.42      471.47      6.92 o 
  -3   2   8      685.13      676.69      8.48 o 
  -2   2   8      159.33      151.80      5.73 o 
  -1   2   8      446.22      470.41      7.37 o 
   0   2   8      224.63      214.23      6.08 o 
   1   2   8      564.12      577.78      8.97 o 
   2   2   8      142.39      137.87      4.79 o 
   3   2   8      898.34      915.98     10.48 o 
   4   2   8      661.53      649.01     10.51 o 
   5   2   8       46.09       45.49      8.31 o 
   6   2   8       37.97       33.95      8.73 o 
   7   2   8      194.02      197.67     10.95 o 
   8   2   8       64.79       62.93     13.76 o 
   9   2   8       11.61        3.91      4.58 o 
  10   2   8      158.34      144.34     19.37 o 
  11   2   8       60.14       45.00     19.74 o 
  12   2   8        1.22       -6.64     26.13 o 
  13   2   8        9.01       11.48     25.69 o 
 -17   3   8      151.50      139.49     31.05 o 
 -16   3   8        0.38       -4.90     21.89 o 
 -15   3   8      217.07      182.28     22.69 o 
 -14   3   8        0.44        5.79     10.48 o 
 -13   3   8       41.64       42.71     15.07 o 
 -12   3   8       11.13       -4.03     10.00 o 
 -11   3   8       47.34       45.75     12.45 o 
 -10   3   8        0.15       -0.46      2.18 o 
  -9   3   8        8.13        2.39      4.32 o 
  -8   3   8       71.34       68.35      9.59 o 
  -7   3   8        1.51        3.16      8.58 o 
  -6   3   8        2.29        2.21      7.53 o 
  -5   3   8     1529.34     1573.01     16.02 o 
  -4   3   8      390.95      398.68      5.54 o 
  -3   3   8      546.41      520.02     14.56 o 
  -2   3   8      329.54      332.70      7.22 o 
  -1   3   8      274.10      286.93      7.96 o 
   0   3   8      614.90      628.16      9.25 o 
   1   3   8      107.21      101.13      7.24 o 
   2   3   8        0.04        2.94      7.10 o 
   3   3   8       75.20       64.83      7.11 o 
   4   3   8      437.05      431.50      7.58 o 
   5   3   8       39.98       62.25      8.70 o 
   6   3   8       67.73       64.85     10.47 o 
   7   3   8      708.57      733.10     13.07 o 
   8   3   8       89.56       76.18     10.91 o 
   9   3   8        2.16       -4.13      7.91 o 
  10   3   8       46.72       39.74     16.96 o 
  11   3   8       36.38       52.55     21.03 o 
  12   3   8        0.06        4.58     27.08 o 
 -16   4   8       18.58       -2.18     13.05 o 
 -15   4   8      140.37      144.33     28.40 o 
 -14   4   8       78.71       74.06     21.79 o 
 -13   4   8        0.68       -6.45     13.18 o 
 -12   4   8       78.25       70.63     18.39 o 
 -11   4   8       85.48       85.88     17.24 o 
 -10   4   8      106.15       92.07     16.32 o 
  -9   4   8       27.24       20.18     12.89 o 
  -8   4   8        0.51       -0.48      2.04 o 
  -7   4   8        0.81        2.46      3.76 o 
  -6   4   8        1.70       -0.90      8.12 o 
  -5   4   8       66.49       59.71     11.44 o 
  -4   4   8      112.70      110.41     10.50 o 
  -3   4   8      130.08      108.52     10.05 o 
  -2   4   8        3.88        1.78      5.08 o 
  -1   4   8      103.66       95.54      9.63 o 
   0   4   8       27.08       26.11      8.52 o 
   1   4   8       65.22       67.34      8.81 o 
   2   4   8      283.62      297.79      8.89 o 
   3   4   8      301.75      302.75      9.35 o 
   4   4   8      113.05      120.49     10.01 o 
   5   4   8      300.29      297.83      9.98 o 
   6   4   8      118.96       92.79     12.17 o 
   7   4   8       84.95       79.28     13.10 o 
   8   4   8      210.68      191.95     15.21 o 
   9   4   8        3.78        1.74     10.88 o 
  10   4   8        5.18       -1.32     14.65 o 
  11   4   8        0.19       -5.95     18.18 o 
 -14   5   8      108.11       73.50     25.75 o 
 -13   5   8       58.49       58.69     23.04 o 
 -12   5   8      357.36      376.00     23.62 o 
 -11   5   8        9.89       12.24     20.40 o 
 -10   5   8       18.16       13.97     16.97 o 
  -9   5   8      296.15      302.39     17.77 o 
  -8   5   8       33.17       31.05     14.88 o 
  -7   5   8      149.58      124.15     19.97 o 
  -6   5   8      133.00      112.38     23.59 o 
  -5   5   8        4.60        4.87     21.35 o 
  -4   5   8        4.11        5.92      9.54 o 
  -3   5   8      428.54      431.04     12.16 o 
  -2   5   8        1.78        1.20      6.17 o 
  -1   5   8      568.04      582.52     13.29 o 
   0   5   8       57.63       49.93     12.46 o 
   1   5   8       87.20       74.58     12.78 o 
   2   5   8       49.31       50.22     11.44 o 
   3   5   8       16.69       15.27     11.48 o 
   4   5   8        1.18       -2.68      7.95 o 
   5   5   8        4.96        1.35      5.18 o 
   6   5   8       97.47       94.04     14.89 o 
   7   5   8       29.64       16.48     15.56 o 
   8   5   8       45.94       44.30     19.01 o 
   9   5   8        0.29        0.32     22.05 o 
  10   5   8       82.99       91.64     22.10 o 
 -12   6   8        5.77        4.92     26.67 o 
 -11   6   8       81.35       91.05     24.64 o 
 -10   6   8        9.96        4.57     11.70 o 
  -9   6   8       60.45       61.66     25.26 o 
  -8   6   8      350.29      364.48     32.51 o 
  -7   6   8       50.54       43.11     28.80 o 
  -6   6   8      161.55      177.74     28.63 o 
  -5   6   8       16.43       19.96     26.42 o 
  -4   6   8       52.14       50.68     20.53 o 
  -3   6   8       31.91       12.54     15.34 o 
  -2   6   8       98.45       92.40     18.02 o 
  -1   6   8        0.77       -0.12      2.32 o 
   0   6   8        3.44        3.96     14.12 o 
   1   6   8        7.34        1.05      5.48 o 
   2   6   8       10.62       18.03     15.49 o 
   3   6   8      274.95      249.44     17.70 o 
   4   6   8       29.89       20.05     19.11 o 
   5   6   8        4.75       -4.64      7.27 o 
   6   6   8       19.19        7.38     20.40 o 
   7   6   8        8.29       11.24     18.16 o 
   8   6   8       33.73       25.95     23.76 o 
  -9   7   8        0.01       -5.76     27.21 o 
  -8   7   8      204.64      211.58     53.34 o 
  -7   7   8       47.51       34.76     49.44 o 
  -6   7   8       33.91       15.28     46.45 o 
  -5   7   8        0.52      -10.19     26.67 o 
  -4   7   8       51.87       49.93     31.04 o 
  -3   7   8       44.50       39.66     25.19 o 
  -2   7   8       19.82       23.32     19.66 o 
  -1   7   8        4.75        2.21     12.33 o 
   0   7   8        2.03       11.22     20.43 o 
   1   7   8       57.23       62.06     18.62 o 
   2   7   8       15.78       13.49     18.86 o 
   3   7   8      260.90      269.67     22.03 o 
   4   7   8        2.90       14.28     22.39 o 
   5   7   8       11.45       20.23     27.54 o 
  -3   8   8        9.22        9.43     33.92 o 
  -2   8   8        8.97        2.75     25.33 o 
 -18   1   9        2.78       -0.86     36.81 o 
 -17   1   9       26.86       40.38     32.73 o 
 -16   1   9       69.19       65.30     30.19 o 
 -15   1   9      102.50       72.39     21.35 o 
 -14   1   9      132.44      142.86     20.21 o 
 -13   1   9        4.77       13.80     21.59 o 
 -12   1   9      133.78      124.70     15.71 o 
 -11   1   9       37.33       31.12     13.18 o 
 -10   1   9       55.01       53.55     10.53 o 
  -9   1   9       18.74       17.96      8.14 o 
  -8   1   9     1693.72     1696.65     25.40 o 
  -7   1   9     1652.88     1683.56     14.06 o 
  -6   1   9     1326.92     1367.24     20.40 o 
  -5   1   9      113.14      131.68      6.10 o 
  -4   1   9     1765.94     1807.23     22.71 o 
  -3   1   9       41.05       49.18      3.72 o 
  -2   1   9        1.70        0.14      2.48 o 
  -1   1   9        6.35        7.92      3.91 o 
   0   1   9       15.82        7.71      6.28 o 
   1   1   9       83.33       96.95      6.77 o 
   2   1   9      313.00      323.74      8.18 o 
   3   1   9       79.28       90.49      8.00 o 
   4   1   9      236.41      206.88      9.27 o 
   5   1   9       73.04       73.70     10.06 o 
   6   1   9       11.03       14.25      9.22 o 
   7   1   9       83.12       91.63     11.68 o 
   8   1   9       66.18       53.36     14.62 o 
   9   1   9        1.81       -2.88      5.84 o 
  10   1   9       25.64       28.97     18.07 o 
  11   1   9        1.48       -3.22     17.93 o 
  12   1   9      111.95      133.83     23.59 o 
  13   1   9       28.87       55.19     25.25 o 
 -17   2   9        5.93       10.58     24.74 o 
 -16   2   9      233.41      211.39     24.51 o 
 -15   2   9      107.05       69.14     22.25 o 
 -14   2   9      156.90      127.65     18.02 o 
 -13   2   9       18.49       25.05     13.55 o 
 -12   2   9      915.35      930.99     16.95 o 
 -11   2   9       14.57       20.36     10.94 o 
 -10   2   9       38.45       32.30     11.03 o 
  -9   2   9      227.43      219.86      8.41 o 
  -8   2   9      121.41      111.94     10.65 o 
  -7   2   9        1.64        0.53      5.70 o 
  -6   2   9       48.85       39.24      7.81 o 
  -5   2   9        4.63        2.19      4.76 o 
  -4   2   9     1780.41     1861.48     19.90 o 
  -3   2   9       11.93       17.57      5.94 o 
  -2   2   9      711.49      697.64     13.88 o 
  -1   2   9        0.66        0.11      1.51 o 
   0   2   9      194.43      197.90      6.89 o 
   1   2   9       69.04       68.69      6.95 o 
   2   2   9       93.71       91.60      5.30 o 
   3   2   9      227.51      272.04      6.65 o 
   4   2   9        6.99        4.59      5.05 o 
   5   2   9       86.93       83.35      9.45 o 
   6   2   9      974.37      989.80     14.11 o 
   7   2   9        1.04       -0.66     10.25 o 
   8   2   9       10.82       11.94     17.81 o 
   9   2   9       79.02       58.72     15.45 o 
  10   2   9        4.72       -0.21      2.08 o 
  11   2   9        8.27        3.83     18.38 o 
  12   2   9       11.89       25.96     26.67 o 
 -17   3   9       26.08       31.05     27.76 o 
 -16   3   9       11.78       10.93     26.25 o 
 -15   3   9       29.20       16.21     19.38 o 
 -14   3   9        0.13        2.15      4.58 o 
 -13   3   9       99.39       84.38     15.69 o 
 -12   3   9       53.14       55.34     14.12 o 
 -11   3   9      426.01      454.61     18.09 o 
 -10   3   9        4.32        1.48      3.98 o 
  -9   3   9       15.99       16.99      9.99 o 
  -8   3   9      509.99      516.54     11.54 o 
  -7   3   9        2.42       -0.33      2.42 o 
  -6   3   9        0.12       -0.40      1.60 o 
  -5   3   9       79.26       75.80      5.75 o 
  -4   3   9     2831.25     2944.23     21.22 o 
  -3   3   9     4761.98     4998.03     25.56 o 
  -2   3   9       12.35       11.20      4.21 o 
  -1   3   9      442.26      435.03      6.44 o 
   0   3   9      316.33      331.47      7.15 o 
   1   3   9      263.10      248.59      7.08 o 
   2   3   9        9.63        5.19      5.67 o 
   3   3   9      461.59      440.14      9.56 o 
   4   3   9      381.25      380.99      9.31 o 
   5   3   9      890.16      857.28     11.59 o 
   6   3   9      889.11      931.47     13.67 o 
   7   3   9      425.70      416.82     13.42 o 
   8   3   9      296.71      304.32     13.14 o 
   9   3   9        0.70        3.02     14.88 o 
  10   3   9      169.86      193.78     21.73 o 
  11   3   9        4.51        8.70     15.56 o 
  12   3   9      104.00      141.57     26.95 o 
 -16   4   9        1.16       -2.97     10.39 o 
 -15   4   9       26.02       40.00     27.29 o 
 -14   4   9       65.93       64.91     21.97 o 
 -13   4   9        2.80        1.25     18.27 o 
 -12   4   9       33.57       30.57     16.83 o 
 -11   4   9      118.11      115.55     17.67 o 
 -10   4   9       51.76       54.36     13.19 o 
  -9   4   9       43.53       39.02     13.14 o 
  -8   4   9        3.92        2.75     11.59 o 
  -7   4   9      159.70      162.89     13.49 o 
  -6   4   9      388.42      397.03     13.48 o 
  -5   4   9      226.90      223.41     11.37 o 
  -4   4   9        5.40        8.27     13.59 o 
  -3   4   9        0.04       -1.16      6.03 o 
  -2   4   9       46.54       39.45     10.28 o 
  -1   4   9      837.56      831.26     27.57 o 
   0   4   9      202.02      196.49     10.08 o 
   1   4   9      369.58      381.68      8.54 o 
   2   4   9       32.01       30.45      8.38 o 
   3   4   9        3.57        1.13      7.53 o 
   4   4   9       15.76        7.95      9.22 o 
   5   4   9      863.84      906.84     14.85 o 
   6   4   9      889.41      886.48     15.16 o 
   7   4   9        9.28        5.13     12.81 o 
   8   4   9      170.02      172.94     14.57 o 
   9   4   9       10.33       18.56     16.91 o 
  10   4   9       63.43       85.78     22.89 o 
  11   4   9       14.63       25.30     24.75 o 
 -14   5   9      121.30      116.36     30.21 o 
 -13   5   9        8.61       14.85     22.24 o 
 -12   5   9      157.19      162.15     23.22 o 
 -11   5   9      124.13      138.34     21.85 o 
 -10   5   9       38.44       26.81     21.21 o 
  -9   5   9        0.11       -1.60      7.67 o 
  -8   5   9      260.27      265.81     16.00 o 
  -7   5   9       37.98       43.40     15.51 o 
  -6   5   9       47.48       59.40     22.69 o 
  -5   5   9     1082.21     1105.55     30.22 o 
  -4   5   9      336.37      340.89     15.22 o 
  -3   5   9       56.86       44.54     15.57 o 
  -2   5   9      333.38      354.13     12.94 o 
  -1   5   9      544.50      578.37     13.94 o 
   0   5   9       74.43       63.74     13.20 o 
   1   5   9      493.12      487.98     12.85 o 
   2   5   9       99.99       95.17     13.09 o 
   3   5   9       11.33        9.46     12.61 o 
   4   5   9        0.02       -1.59      3.97 o 
   5   5   9      130.76      133.91     15.09 o 
   6   5   9       91.45       80.63     15.88 o 
   7   5   9       87.74       78.73     16.52 o 
   8   5   9       17.74        7.61     10.22 o 
   9   5   9        8.93        8.66     21.69 o 
 -12   6   9        7.83        7.07     27.64 o 
 -11   6   9       75.29       68.98     24.11 o 
 -10   6   9      270.93      305.30     24.95 o 
  -9   6   9      191.65      178.88     21.50 o 
  -8   6   9        2.17       23.95     24.66 o 
  -7   6   9      484.39      488.07     30.18 o 
  -6   6   9      214.83      209.40     30.38 o 
  -5   6   9        2.45        0.41     28.35 o 
  -4   6   9       23.99       32.23     25.09 o 
  -3   6   9        0.80        3.29      6.75 o 
  -2   6   9       15.54       17.41     16.39 o 
  -1   6   9       25.49       25.63     16.44 o 
   0   6   9        4.48        1.95      7.83 o 
   1   6   9      158.33      137.34     17.49 o 
   2   6   9        0.17       -3.28      9.24 o 
   3   6   9        6.68        2.45     16.52 o 
   4   6   9      159.59      128.76     21.37 o 
   5   6   9       44.79       27.50     20.61 o 
   6   6   9       25.53       24.70     21.42 o 
   7   6   9        5.35        0.15     23.40 o 
  -9   7   9       29.04        6.29     53.94 o 
  -8   7   9      470.93      464.30     53.35 o 
  -7   7   9       35.16        0.30     45.85 o 
  -6   7   9       78.78       53.34     47.35 o 
  -5   7   9      345.37      348.87     53.05 o 
  -4   7   9       76.39       71.98     30.08 o 
  -3   7   9      310.41      322.57     28.94 o 
  -2   7   9       48.42       37.61     19.53 o 
  -1   7   9       69.33       70.34     21.97 o 
   0   7   9       49.24       47.90     21.34 o 
   1   7   9      273.28      281.99     25.42 o 
   2   7   9      468.73      433.24     22.64 o 
   3   7   9        7.18        4.26     21.20 o 
   4   7   9        3.89       -6.96     23.05 o 
 -18   0  10       24.20       28.77     58.73 o 
 -17   0  10      152.81      109.68     53.34 o 
 -16   0  10       36.55       25.17     38.36 o 
 -15   0  10       86.53       71.02     35.96 o 
 -14   0  10        5.32       -6.89     17.08 o 
 -13   0  10        9.93        2.70     30.56 o 
 -12   0  10      506.73      492.25     22.68 o 
 -11   0  10       81.29       82.71     31.17 o 
 -10   0  10        4.67        7.19     26.07 o 
  -9   0  10     3445.57     3601.39     55.18 o 
  -8   0  10      690.13      660.66     12.06 o 
  -7   0  10       28.32       37.84     11.03 o 
  -6   0  10      815.75      870.41     22.03 o 
  -5   0  10       37.22       23.55      7.32 o 
  -4   0  10     1480.69     1590.54     12.96 o 
  -3   0  10     1938.12     2107.99     23.22 o 
  -2   0  10      465.80      440.95      9.95 o 
  -1   0  10     1162.59     1174.13     15.68 o 
   0   0  10     2898.66     3132.52     34.39 o 
   1   0  10      390.99      397.20     10.71 o 
   2   0  10      776.03      750.98     14.38 o 
   3   0  10      124.70      130.69      9.94 o 
   4   0  10       61.51       39.32     12.15 o 
   5   0  10      105.93       96.62     13.07 o 
   6   0  10       69.81       80.99     14.19 o 
   7   0  10        1.13        2.50     19.37 o 
   8   0  10      654.18      617.88     25.51 o 
   9   0  10      364.72      362.65     25.96 o 
  10   0  10       84.34       83.45     22.51 o 
  11   0  10       43.37       31.02     22.59 o 
  12   0  10       38.10       54.71     31.54 o 
 -18   1  10        2.91       -8.58     37.03 o 
 -17   1  10      128.79       59.86     32.84 o 
 -16   1  10       64.97       43.42     29.65 o 
 -15   1  10       11.72       11.18     26.89 o 
 -14   1  10        1.75        1.61     23.96 o 
 -13   1  10        8.29        3.92     24.46 o 
 -12   1  10      151.91      151.91     24.49 o 
 -11   1  10      578.27      575.90     13.11 o 
 -10   1  10       67.93       54.88      9.12 o 
  -9   1  10     2112.10     2067.72     26.95 o 
  -8   1  10      731.26      693.61     15.22 o 
  -7   1  10     1342.01     1313.94     13.20 o 
  -6   1  10      323.56      347.79      7.56 o 
  -5   1  10      519.58      631.96      8.76 o 
  -4   1  10      278.24      282.10      4.99 o 
  -3   1  10     4899.78     5231.24     39.25 o 
  -2   1  10        5.28        0.35      1.65 o 
  -1   1  10      602.11      625.13     10.19 o 
   0   1  10       16.13       17.71      6.53 o 
   1   1  10      120.49      127.86      7.44 o 
   2   1  10      115.24      110.41      7.91 o 
   3   1  10      126.54      128.45      8.26 o 
   4   1  10       33.92       33.65      8.24 o 
   5   1  10       87.08      107.96     10.41 o 
   6   1  10       59.95       45.55     11.34 o 
   7   1  10        9.55       11.85     13.35 o 
   8   1  10        0.02       -0.07     15.08 o 
   9   1  10      395.72      341.44     18.25 o 
  10   1  10      128.81      108.13     20.34 o 
  11   1  10       30.74       30.19     19.57 o 
  12   1  10       85.37       85.53     23.13 o 
 -17   2  10       50.11       61.58     27.73 o 
 -16   2  10        0.32      -15.86     19.64 o 
 -15   2  10       42.95       32.73     22.54 o 
 -14   2  10        8.44       -1.44      7.84 o 
 -13   2  10       46.98       48.76     14.02 o 
 -12   2  10      198.29      185.93     13.30 o 
 -11   2  10      110.98      115.20     12.32 o 
 -10   2  10       73.56       73.54     10.96 o 
  -9   2  10        2.66        0.05      8.73 o 
  -8   2  10        0.37       -0.52      2.79 o 
  -7   2  10       76.31       61.03      9.05 o 
  -6   2  10       38.84       33.02      8.26 o 
  -5   2  10      132.98      117.88      6.57 o 
  -4   2  10       27.03       24.52      6.29 o 
  -3   2  10      423.45      425.42      9.72 o 
  -2   2  10        4.17        3.58      3.71 o 
  -1   2  10      100.60      106.70      7.46 o 
   0   2  10       73.21       59.49      7.55 o 
   1   2  10        4.86        3.50      3.93 o 
   2   2  10       77.92       75.94      8.78 o 
   3   2  10       39.68       38.63      8.51 o 
   4   2  10        3.73        9.53      8.72 o 
   5   2  10        8.21        5.82     10.71 o 
   6   2  10      430.39      428.11     11.98 o 
   7   2  10      185.67      180.60     14.31 o 
   8   2  10      231.74      206.44     17.95 o 
   9   2  10       39.87       32.25     20.24 o 
  10   2  10      218.01      214.31     26.79 o 
  11   2  10       30.13       33.63     23.22 o 
  12   2  10        0.01      -11.22     26.96 o 
 -16   3  10       17.11        4.46     24.93 o 
 -15   3  10       25.10        8.56      8.85 o 
 -14   3  10      107.65       93.10     20.73 o 
 -13   3  10        1.98       -2.41     10.21 o 
 -12   3  10      465.30      461.95     14.58 o 
 -11   3  10       38.00       40.79     13.62 o 
 -10   3  10       65.64       61.31     12.42 o 
  -9   3  10        6.98       11.26     10.32 o 
  -8   3  10       58.60       49.05     11.25 o 
  -7   3  10      104.34      109.62     10.21 o 
  -6   3  10      439.40      451.79      8.92 o 
  -5   3  10      357.76      370.17      8.10 o 
  -4   3  10     1116.45     1189.98     12.51 o 
  -3   3  10       11.41       19.76      7.24 o 
  -2   3  10     1797.49     1911.17     16.88 o 
  -1   3  10       25.90       18.81      6.68 o 
   0   3  10       94.83       97.75      7.86 o 
   1   3  10      428.10      436.95      9.22 o 
   2   3  10      691.27      721.52     13.18 o 
   3   3  10       42.61       35.49      8.77 o 
   4   3  10      560.08      561.26     10.68 o 
   5   3  10        0.60        1.06     10.36 o 
   6   3  10      685.01      660.28     13.38 o 
   7   3  10        9.88       18.46     12.70 o 
   8   3  10      394.10      352.23     16.00 o 
   9   3  10      153.23      151.89     19.36 o 
  10   3  10        9.46       -3.13     20.03 o 
  11   3  10      127.80      147.15     25.42 o 
 -15   4  10      119.69      104.51     25.55 o 
 -14   4  10       74.85       55.68     24.58 o 
 -13   4  10      106.62       84.11     19.74 o 
 -12   4  10      520.21      541.03     19.80 o 
 -11   4  10      847.18      831.81     40.59 o 
 -10   4  10        1.83       10.29     13.31 o 
  -9   4  10       41.67       38.70     14.00 o 
  -8   4  10       42.34       41.77     12.68 o 
  -7   4  10       12.49        4.86      9.24 o 
  -6   4  10       15.40       15.76     10.93 o 
  -5   4  10        8.04        9.04     10.21 o 
  -4   4  10       96.26       89.47     12.09 o 
  -3   4  10      626.27      645.77     12.50 o 
  -2   4  10        7.00        3.28      6.97 o 
  -1   4  10      384.25      369.52     11.31 o 
   0   4  10       13.65       12.97      9.93 o 
   1   4  10       83.65       85.53      9.98 o 
   2   4  10        6.05       -1.19      7.32 o 
   3   4  10      152.62      132.11     10.57 o 
   4   4  10       81.24       79.10     11.08 o 
   5   4  10       30.51       26.51     11.14 o 
   6   4  10       35.61       46.40     11.73 o 
   7   4  10       84.73       92.97     13.41 o 
   8   4  10        2.28        0.02      9.46 o 
   9   4  10       38.37       24.15     21.84 o 
  10   4  10       16.87       19.75     20.46 o 
 -14   5  10       46.56       40.05     25.21 o 
 -13   5  10       25.94       25.28     25.26 o 
 -12   5  10       27.87       17.76     21.99 o 
 -11   5  10        1.58       -1.20      6.52 o 
 -10   5  10       47.76       41.29     21.42 o 
  -9   5  10       75.58       81.10     17.34 o 
  -8   5  10       15.88       11.96     15.37 o 
  -7   5  10     1681.31     1735.22     31.10 o 
  -6   5  10     1553.69     1557.90     25.68 o 
  -5   5  10      260.03      289.33     15.93 o 
  -4   5  10      451.63      465.96     18.60 o 
  -3   5  10      625.37      587.45     18.31 o 
  -2   5  10       21.01       36.06     15.94 o 
  -1   5  10       74.38       88.54     13.48 o 
   0   5  10        4.43        6.99     11.30 o 
   1   5  10      117.27      121.19     13.30 o 
   2   5  10       49.23       34.23     12.81 o 
   3   5  10      254.59      250.06     12.99 o 
   4   5  10       16.60       13.75     13.90 o 
   5   5  10        1.14       -1.80      3.64 o 
   6   5  10       38.71       27.07     15.38 o 
   7   5  10      117.13      119.74     20.33 o 
   8   5  10       16.90       10.70     17.99 o 
   9   5  10       40.15       61.03     22.85 o 
 -12   6  10       10.01       14.23     25.18 o 
 -11   6  10       29.15       33.07     23.46 o 
 -10   6  10       16.89       38.13     25.74 o 
  -9   6  10      386.81      383.69     25.59 o 
  -8   6  10       47.88       47.92     23.63 o 
  -7   6  10      128.34      123.90     21.89 o 
  -6   6  10        0.10       -8.15     14.02 o 
  -5   6  10       31.96       21.86     22.23 o 
  -4   6  10        5.75        4.02     20.20 o 
  -3   6  10       16.10        0.79      7.16 o 
  -2   6  10       13.13        7.96      9.11 o 
  -1   6  10        4.28       15.61     17.24 o 
   0   6  10      113.11       89.37     19.62 o 
   1   6  10        1.25        4.10      6.17 o 
   2   6  10       24.31       17.88     13.63 o 
   3   6  10        2.90        6.50     16.89 o 
   4   6  10       15.95       17.77     19.96 o 
   5   6  10       10.71       10.87     21.46 o 
   6   6  10       78.80       82.23     23.60 o 
   7   6  10        0.00      -13.62     25.48 o 
  -9   7  10       19.20        4.79     57.83 o 
  -8   7  10      174.48      167.12     35.57 o 
  -7   7  10      118.29       75.97     37.48 o 
  -6   7  10       48.16       23.74     27.05 o 
  -5   7  10      435.94      447.20     32.57 o 
  -4   7  10       95.26       88.32     28.83 o 
  -3   7  10       45.99       42.44     45.70 o 
  -2   7  10       19.70       12.81     23.64 o 
  -1   7  10        0.65       -0.17     15.90 o 
   0   7  10      131.07      114.30     24.18 o 
   1   7  10       17.34       17.10     26.18 o 
   2   7  10       28.72        4.85     23.10 o 
   3   7  10        1.77      -14.40     26.63 o 
 -17   1  11        6.26       -7.05     27.07 o 
 -16   1  11       48.11       26.61     29.09 o 
 -15   1  11      151.59      134.26     31.67 o 
 -14   1  11        1.95      -16.17     23.03 o 
 -13   1  11        0.53      -13.44     13.86 o 
 -12   1  11       16.20       11.76     27.11 o 
 -11   1  11      565.65      576.74     11.48 o 
 -10   1  11      781.25      744.84     20.91 o 
  -9   1  11      307.74      300.69     10.60 o 
  -8   1  11      148.51      150.07      7.51 o 
  -7   1  11      700.63      664.12     15.25 o 
  -6   1  11      128.89      116.91      7.40 o 
  -5   1  11     1227.98     1342.24     12.75 o 
  -4   1  11     1329.27     1450.21     12.63 o 
  -3   1  11      289.99      307.70      6.07 o 
  -2   1  11     1564.30     1622.71     13.98 o 
  -1   1  11      217.58      224.33      6.68 o 
   0   1  11      132.45      123.72      7.82 o 
   1   1  11       57.39       57.59      7.21 o 
   2   1  11      132.50      141.46      8.73 o 
   3   1  11       10.84        7.14      8.25 o 
   4   1  11       83.90       80.44     10.14 o 
   5   1  11        0.06        0.18      9.51 o 
   6   1  11      194.51      175.42     13.06 o 
   7   1  11       38.49       25.59     14.24 o 
   8   1  11        9.10        5.99     15.80 o 
   9   1  11       41.28       39.97     19.83 o 
  10   1  11        2.21        2.34     12.89 o 
  11   1  11       30.76       19.59     22.53 o 
  12   1  11       21.50       34.51     24.46 o 
 -17   2  11       83.15       91.39     29.32 o 
 -16   2  11        5.10        3.07     23.49 o 
 -15   2  11       37.88       27.96     20.91 o 
 -14   2  11       19.29        5.15     23.43 o 
 -13   2  11       51.01       40.46     15.99 o 
 -12   2  11     1564.09     1560.90     21.16 o 
 -11   2  11      813.84      830.59     13.84 o 
 -10   2  11      684.10      707.90     13.93 o 
  -9   2  11      115.16      124.77      9.80 o 
  -8   2  11       24.76       22.40      9.32 o 
  -7   2  11      137.97      121.23      9.70 o 
  -6   2  11        7.74        7.59      8.77 o 
  -5   2  11      452.88      454.04      8.01 o 
  -4   2  11      253.95      250.42      7.39 o 
  -3   2  11      333.86      364.68     10.52 o 
  -2   2  11      294.14      292.44      8.14 o 
  -1   2  11       23.18       23.29      7.84 o 
   0   2  11       36.45       29.39      7.28 o 
   1   2  11       50.60       34.26      8.23 o 
   2   2  11      519.81      507.00     10.94 o 
   3   2  11      172.87      182.49     10.22 o 
   4   2  11      195.30      178.38     10.79 o 
   5   2  11      190.41      203.41     11.92 o 
   6   2  11        1.24       -0.11      9.76 o 
   7   2  11       34.18       27.02     13.13 o 
   8   2  11        2.88        1.07     10.95 o 
   9   2  11       13.18       14.33     18.97 o 
  10   2  11       38.86       37.71     21.83 o 
  11   2  11       21.14        3.14     25.80 o 
 -16   3  11      122.72      102.63     27.99 o 
 -15   3  11       58.45       48.83     22.85 o 
 -14   3  11      110.66      112.66     20.38 o 
 -13   3  11       58.40       52.28     15.69 o 
 -12   3  11       33.79       40.07     14.20 o 
 -11   3  11      148.26      149.36     12.92 o 
 -10   3  11      179.77      177.93     12.56 o 
  -9   3  11      713.74      735.99     14.40 o 
  -8   3  11      104.31       94.02     11.02 o 
  -7   3  11       55.92       65.41     10.40 o 
  -6   3  11       88.08       82.34      7.91 o 
  -5   3  11     2407.49     2531.33     21.29 o 
  -4   3  11      109.45       96.13     10.25 o 
  -3   3  11        6.57        4.19      9.45 o 
  -2   3  11      116.19      127.27      9.99 o 
  -1   3  11      150.23      145.76      9.05 o 
   0   3  11        6.83        1.83      6.84 o 
   1   3  11       91.26       77.44      9.97 o 
   2   3  11     1427.29     1395.51     17.67 o 
   3   3  11        8.19        5.88     10.13 o 
   4   3  11      256.58      236.28     12.98 o 
   5   3  11      601.85      653.96     14.77 o 
   6   3  11        0.41       -0.06      2.76 o 
   7   3  11      563.81      526.26     15.40 o 
   8   3  11        9.89        0.42      4.15 o 
   9   3  11      184.88      191.21     22.27 o 
  10   3  11       59.97       88.19     23.99 o 
 -15   4  11       10.69       14.32     30.12 o 
 -14   4  11        7.02       11.50     21.46 o 
 -13   4  11        6.92        8.02     19.29 o 
 -12   4  11       10.56        8.06     14.99 o 
 -11   4  11       33.06       21.57     19.39 o 
 -10   4  11        0.02        0.26     15.26 o 
  -9   4  11       46.58       48.44     14.13 o 
  -8   4  11      134.33      138.14     13.94 o 
  -7   4  11      521.49      540.22     14.50 o 
  -6   4  11       43.80       32.54     12.39 o 
  -5   4  11        8.79        5.19      8.35 o 
  -4   4  11        2.37       -1.64      6.56 o 
  -3   4  11       29.28       26.92     11.63 o 
  -2   4  11      321.31      316.20     10.91 o 
  -1   4  11        5.97        3.49      8.00 o 
   0   4  11      125.77      115.77     11.26 o 
   1   4  11        3.93        3.40      7.56 o 
   2   4  11      101.87       88.57     10.51 o 
   3   4  11       32.77       20.09     10.21 o 
   4   4  11      672.87      690.14     11.91 o 
   5   4  11       83.47       88.33     12.52 o 
   6   4  11        3.45        2.96      3.75 o 
   7   4  11        0.70       -5.33     12.98 o 
   8   4  11       83.05       92.24     18.49 o 
   9   4  11       13.11       19.33     20.87 o 
 -14   5  11      119.88      115.65     27.01 o 
 -13   5  11       32.54       38.89     23.04 o 
 -12   5  11      227.94      219.23     24.24 o 
 -11   5  11        0.00        0.74     21.98 o 
 -10   5  11        1.63        0.42      3.54 o 
  -9   5  11      340.12      338.84     18.63 o 
  -8   5  11        6.98        5.26      8.26 o 
  -7   5  11      157.80      160.82     18.81 o 
  -6   5  11        1.93        6.53     15.46 o 
  -5   5  11        1.52       -0.23      2.25 o 
  -4   5  11      110.52       98.94     14.52 o 
  -3   5  11       37.22       35.44     13.95 o 
  -2   5  11       23.91       12.98     18.41 o 
  -1   5  11      101.50       91.97     15.78 o 
   0   5  11       50.78       37.21     13.81 o 
   1   5  11      223.64      214.21     14.60 o 
   2   5  11        4.46        1.64     12.41 o 
   3   5  11      103.50       99.35     13.34 o 
   4   5  11        4.50        3.27      6.10 o 
   5   5  11        6.33        9.25     11.42 o 
   6   5  11      104.26       95.90     16.42 o 
   7   5  11        2.94        8.80     17.48 o 
   8   5  11       43.25       27.14     21.51 o 
 -12   6  11      447.20      456.36     29.69 o 
 -11   6  11       86.03       98.53     25.20 o 
 -10   6  11        6.14        2.27     25.90 o 
  -9   6  11      130.95      122.44     24.75 o 
  -8   6  11      237.00      238.43     26.84 o 
  -7   6  11       71.35       60.60     19.73 o 
  -6   6  11       66.82       69.40     19.49 o 
  -5   6  11        7.50        5.10      9.00 o 
  -4   6  11        1.96      -15.72     15.72 o 
  -3   6  11       28.99       19.35     20.56 o 
  -2   6  11      301.72      306.38     22.97 o 
  -1   6  11        0.78        0.78      1.42 o 
   0   6  11       35.07       52.64     18.58 o 
   1   6  11       63.48       45.93     16.68 o 
   2   6  11        0.37       -0.62     18.48 o 
   3   6  11       55.28       58.40     18.11 o 
   4   6  11       91.25       93.61     23.03 o 
   5   6  11       19.26       23.17     21.95 o 
   6   6  11      187.62      219.42     27.94 o 
  -8   7  11       16.12        7.10     19.11 o 
  -7   7  11        0.41       -0.48     18.65 o 
  -6   7  11      126.81      168.42     24.24 o 
  -5   7  11      633.06      659.92     32.24 o 
  -4   7  11       11.74        3.76     14.44 o 
  -3   7  11       21.62        2.77      7.05 o 
  -2   7  11       31.60       28.82     42.86 o 
  -1   7  11        6.63       10.69     19.96 o 
   0   7  11        5.32        5.75     21.57 o 
   1   7  11       20.58       18.50     23.67 o 
   2   7  11        1.92       13.65     24.94 o 
 -17   0  12       12.88       10.49     46.45 o 
 -16   0  12       11.03        2.10     41.05 o 
 -15   0  12      154.30      162.73     41.96 o 
 -14   0  12      119.44       86.01     39.56 o 
 -13   0  12     1055.76      976.89     44.54 o 
 -12   0  12     5100.50     5175.61     90.00 o 
 -11   0  12     7529.99     7570.85    103.81 o 
 -10   0  12       57.12       44.05     25.47 o 
  -9   0  12       34.98       46.64     14.29 o 
  -8   0  12      513.33      520.33     13.37 o 
  -7   0  12      183.90      188.00     11.01 o 
  -6   0  12       52.03       41.17     10.55 o 
  -5   0  12      180.64      186.58      8.45 o 
  -4   0  12      229.34      218.03      6.95 o 
  -3   0  12        0.61        2.51      8.17 o 
  -2   0  12      596.83      580.83     12.39 o 
  -1   0  12     1526.08     1589.81     20.48 o 
   0   0  12      316.89      297.62     10.77 o 
   1   0  12       29.02       20.13     10.04 o 
   2   0  12      198.15      168.46     13.62 o 
   3   0  12      166.27      163.48     13.45 o 
   4   0  12       80.10       63.33     14.99 o 
   5   0  12      135.53      140.24     16.63 o 
   6   0  12      308.68      246.92     23.60 o 
   7   0  12     1010.83      971.73     31.49 o 
   8   0  12       52.76       39.34     25.03 o 
   9   0  12      404.44      357.60     27.22 o 
  10   0  12        1.53       -9.56     39.04 o 
  11   0  12      116.74      111.59     36.33 o 
 -17   1  12       55.74       78.01     39.14 o 
 -16   1  12       52.74       41.83     29.82 o 
 -15   1  12       20.53       38.45     28.70 o 
 -14   1  12      214.95      220.94     31.75 o 
 -13   1  12       76.04       67.94     19.48 o 
 -12   1  12     1129.75     1142.52     22.12 o 
 -11   1  12     1147.62     1183.59     24.97 o 
 -10   1  12      671.07      694.02     13.03 o 
  -9   1  12      389.73      378.88     10.65 o 
  -8   1  12       29.60       20.25      7.83 o 
  -7   1  12       14.77       15.35      7.53 o 
  -6   1  12      657.58      751.71     11.17 o 
  -5   1  12        8.67        8.98      3.36 o 
  -4   1  12     3612.20     4009.36     39.01 o 
  -3   1  12       64.95       76.36      7.00 o 
  -2   1  12      397.07      352.86      7.66 o 
  -1   1  12       32.99       31.71      7.05 o 
   0   1  12       34.23       40.92      8.04 o 
   1   1  12       95.37       87.38      9.13 o 
   2   1  12      701.74      674.24     12.40 o 
   3   1  12       19.18       17.43      9.84 o 
   4   1  12       43.93       46.98     10.10 o 
   5   1  12        6.67        1.91      7.71 o 
   6   1  12      276.58      280.18     14.59 o 
   7   1  12        2.74       -0.41      1.49 o 
   8   1  12      273.63      255.02     19.65 o 
   9   1  12      162.96      123.19     21.95 o 
  10   1  12      152.36      130.02     23.24 o 
  11   1  12        0.19       -3.35     25.80 o 
 -17   2  12        4.69       -5.61     10.21 o 
 -16   2  12       16.11       18.00     26.17 o 
 -15   2  12       32.98       32.11     22.11 o 
 -14   2  12       30.01       30.19     27.45 o 
 -13   2  12        1.67       -3.12     11.17 o 
 -12   2  12      188.89      193.49     16.81 o 
 -11   2  12      472.07      458.74     11.96 o 
 -10   2  12       12.25       15.97     10.35 o 
  -9   2  12        0.10       -4.56      6.16 o 
  -8   2  12       15.53        8.60     10.52 o 
  -7   2  12       51.38       55.23     10.27 o 
  -6   2  12      156.40      139.56      9.99 o 
  -5   2  12       43.98       41.12      7.52 o 
  -4   2  12      169.22      169.78      6.40 o 
  -3   2  12       54.94       59.12      7.88 o 
  -2   2  12      236.64      241.30      8.45 o 
  -1   2  12       25.17       24.81      8.46 o 
   0   2  12        9.16        4.25      3.15 o 
   1   2  12        0.00        3.76      6.22 o 
   2   2  12      204.81      183.73     10.34 o 
   3   2  12        9.74        4.04      4.65 o 
   4   2  12      170.92      161.25     12.69 o 
   5   2  12      405.71      408.95     12.23 o 
   6   2  12      102.30      114.84     13.65 o 
   7   2  12        3.10        5.35     17.06 o 
   8   2  12       11.34       11.05     16.55 o 
   9   2  12       16.82       24.73     20.39 o 
  10   2  12       51.14       42.46     22.09 o 
 -16   3  12       62.83       66.37     25.11 o 
 -15   3  12        6.26       -6.76     16.46 o 
 -14   3  12       59.36       49.91     19.92 o 
 -13   3  12       75.80       68.38     16.72 o 
 -12   3  12      134.41      136.22     15.17 o 
 -11   3  12     1294.95     1331.95     23.28 o 
 -10   3  12      245.23      241.14     13.72 o 
  -9   3  12      507.54      473.21     12.43 o 
  -8   3  12      952.84      913.75     18.25 o 
  -7   3  12        6.37       -1.24      5.79 o 
  -6   3  12      175.74      171.34     11.00 o 
  -5   3  12      294.84      324.88     12.11 o 
  -4   3  12     1436.82     1434.96     19.03 o 
  -3   3  12       38.65       43.25      9.61 o 
  -2   3  12       57.11       60.58     10.78 o 
  -1   3  12       47.88       42.93      9.65 o 
   0   3  12      948.20      971.33     14.56 o 
   1   3  12      407.47      401.72     10.83 o 
   2   3  12       21.63       17.26     10.54 o 
   3   3  12     1026.15     1011.46     16.61 o 
   4   3  12        0.09        6.89     14.81 o 
   5   3  12        6.72        0.21      5.83 o 
   6   3  12       41.94       45.07     13.58 o 
   7   3  12       36.36       17.92     14.61 o 
   8   3  12        2.91       -1.37      6.10 o 
   9   3  12       31.25        9.29     17.93 o 
  10   3  12        0.22       -9.31     26.16 o 
 -15   4  12        2.05        5.87     32.04 o 
 -14   4  12      425.13      400.67     25.43 o 
 -13   4  12      150.49      138.09     22.94 o 
 -12   4  12     1319.81     1344.19     47.97 o 
 -11   4  12     1009.17     1016.66     22.51 o 
 -10   4  12      352.36      374.24     15.74 o 
  -9   4  12       42.46       40.00     13.69 o 
  -8   4  12        5.01        8.98     12.28 o 
  -7   4  12        4.71        1.59      6.08 o 
  -6   4  12        4.54       -3.86      6.86 o 
  -5   4  12      109.06      101.68     13.14 o 
  -4   4  12       21.36       14.11     15.28 o 
  -3   4  12       71.31       62.63     15.03 o 
  -2   4  12       24.99       21.20     14.43 o 
  -1   4  12        0.00       -2.21      7.13 o 
   0   4  12       89.08       82.86     13.17 o 
   1   4  12       95.01      103.97     12.62 o 
   2   4  12      191.39      180.99     12.01 o 
   3   4  12        6.11       -0.04      6.00 o 
   4   4  12       81.87       56.71     13.78 o 
   5   4  12      196.16      192.50     15.07 o 
   6   4  12       28.48       26.56     14.72 o 
   7   4  12      156.35      155.66     17.12 o 
   8   4  12        0.48        3.03      4.68 o 
   9   4  12        0.46        0.30     28.60 o 
 -14   5  12      514.26      545.44     29.56 o 
 -13   5  12      251.27      256.77     28.00 o 
 -12   5  12       20.69       18.53     22.14 o 
 -11   5  12       60.27       80.37     24.02 o 
 -10   5  12        4.64        1.23      3.18 o 
  -9   5  12      472.45      481.88     18.45 o 
  -8   5  12      104.11      104.19     19.11 o 
  -7   5  12      321.46      370.27     19.83 o 
  -6   5  12      150.76      154.62     18.93 o 
  -5   5  12       35.57       26.93     15.50 o 
  -4   5  12      212.89      201.09     17.55 o 
  -3   5  12        6.74       -2.40     10.88 o 
  -2   5  12      274.06      267.29     18.44 o 
  -1   5  12      196.44      185.17     17.72 o 
   0   5  12       24.16       30.73     12.79 o 
   1   5  12        2.04       -0.26     12.69 o 
   2   5  12       11.14        5.03     12.32 o 
   3   5  12        8.88        8.39      7.78 o 
   4   5  12      354.72      364.06     16.49 o 
   5   5  12      405.76      445.74     17.61 o 
   6   5  12       19.24       15.28     16.26 o 
   7   5  12      237.76      214.18     24.45 o 
 -11   6  12      230.14      230.80     32.31 o 
 -10   6  12       12.18       -4.99     32.34 o 
  -9   6  12       34.33       12.55     23.20 o 
  -8   6  12       82.97       88.16     20.99 o 
  -7   6  12        0.30        0.43     19.52 o 
  -6   6  12        9.66        1.58      6.83 o 
  -5   6  12       14.40       -2.73     10.85 o 
  -4   6  12       49.50       54.24     20.19 o 
  -3   6  12        6.56        1.83     13.55 o 
  -2   6  12       44.12       41.40     19.68 o 
  -1   6  12       96.58       86.92     23.20 o 
   0   6  12        4.02       -9.11     19.31 o 
   1   6  12        7.35      -10.03     10.03 o 
   2   6  12        1.24       -3.81     10.65 o 
   3   6  12       18.15       10.13     23.22 o 
   4   6  12        0.22       -0.39      7.42 o 
   5   6  12        1.06        8.98     22.60 o 
  -7   7  12      204.65      215.74     28.57 o 
  -6   7  12       61.67       44.35     24.73 o 
  -5   7  12        6.10       -5.44     24.23 o 
  -4   7  12       17.70       16.16     23.34 o 
  -3   7  12        6.09        2.60      5.74 o 
  -2   7  12      258.62      260.21     37.77 o 
  -1   7  12        0.76       -9.40     16.87 o 
   0   7  12      249.87      239.63     28.75 o 
   1   7  12        3.68        0.08      1.99 o 
 -17   1  13       18.85       18.76     27.86 o 
 -16   1  13        1.05      -15.02     30.93 o 
 -15   1  13        2.17       -9.07     13.44 o 
 -14   1  13       79.10       79.37     22.05 o 
 -13   1  13       50.18       56.94     19.56 o 
 -12   1  13      321.63      305.33     19.52 o 
 -11   1  13       25.97       37.59     17.01 o 
 -10   1  13      607.65      631.47     15.15 o 
  -9   1  13      414.00      396.99     11.21 o 
  -8   1  13        3.66        2.67      7.42 o 
  -7   1  13        4.69        3.29      8.52 o 
  -6   1  13      369.31      362.31      7.72 o 
  -5   1  13       95.46       98.17      7.21 o 
  -4   1  13      128.87      121.78      6.85 o 
  -3   1  13       23.79       22.90      7.22 o 
  -2   1  13     1562.26     1564.53     18.39 o 
  -1   1  13      307.74      292.04      8.04 o 
   0   1  13      272.91      250.45      8.53 o 
   1   1  13       38.60       39.55      9.99 o 
   2   1  13        1.63        2.66     11.03 o 
   3   1  13       78.35       72.00     11.04 o 
   4   1  13       19.54       23.67     12.48 o 
   5   1  13       56.69       57.25     13.47 o 
   6   1  13      324.28      290.74     15.56 o 
   7   1  13        0.74        5.12     17.91 o 
   8   1  13       79.14       76.89     20.10 o 
   9   1  13      153.32      190.18     27.29 o 
  10   1  13       24.22       39.81     28.25 o 
 -17   2  13        3.18       12.49     27.68 o 
 -16   2  13      166.80      185.99     26.30 o 
 -15   2  13        8.02        3.10     13.77 o 
 -14   2  13       66.40       62.26     22.41 o 
 -13   2  13     1625.02     1625.79     31.71 o 
 -12   2  13     2122.70     2223.86     29.27 o 
 -11   2  13     2088.33     2055.31     35.20 o 
 -10   2  13     1011.81      998.48     16.99 o 
  -9   2  13       24.11       16.60     11.18 o 
  -8   2  13      177.67      161.65     11.82 o 
  -7   2  13        9.13       12.83     11.28 o 
  -6   2  13       35.42       33.92     10.19 o 
  -5   2  13        0.95       -0.01      1.99 o 
  -4   2  13       45.43       39.31      8.45 o 
  -3   2  13       25.48       20.12      7.55 o 
  -2   2  13       79.83       67.89      9.54 o 
  -1   2  13      417.97      412.09     10.19 o 
   0   2  13      444.36      422.24     10.53 o 
   1   2  13      505.30      496.60     10.59 o 
   2   2  13      909.55      922.97     16.05 o 
   3   2  13      261.82      268.15     11.68 o 
   4   2  13        5.96       -1.99      5.19 o 
   5   2  13      254.77      218.46     13.29 o 
   6   2  13      386.39      352.48     14.43 o 
   7   2  13       58.68       48.24     19.04 o 
   8   2  13      197.28      191.98     23.30 o 
   9   2  13       10.54        5.01     10.72 o 
  10   2  13        0.06        7.46     25.47 o 
 -16   3  13       41.20       48.20     36.85 o 
 -15   3  13       62.98       65.77     31.29 o 
 -14   3  13      131.23      105.29     24.34 o 
 -13   3  13     1034.50     1058.94     27.26 o 
 -12   3  13      943.66     1004.29     19.30 o 
 -11   3  13        0.00       -4.49     10.07 o 
 -10   3  13       25.79       11.32     13.72 o 
  -9   3  13     1407.54     1470.13     27.81 o 
  -8   3  13      928.69      975.17     19.63 o 
  -7   3  13      327.67      326.01     14.25 o 
  -6   3  13       46.42       42.21     10.96 o 
  -5   3  13      447.28      424.08     16.49 o 
  -4   3  13        5.51        9.68     10.46 o 
  -3   3  13      713.53      705.49     13.88 o 
  -2   3  13       68.62       67.46     11.90 o 
  -1   3  13      587.00      594.72     14.57 o 
   0   3  13      431.36      442.36     11.46 o 
   1   3  13     2926.62     3022.65     26.40 o 
   2   3  13      381.32      388.67     12.22 o 
   3   3  13      596.87      624.00     18.48 o 
   4   3  13        3.53        0.30     10.49 o 
   5   3  13       72.29       77.30     14.24 o 
   6   3  13      241.74      228.77     16.87 o 
   7   3  13       11.18       18.34     18.03 o 
   8   3  13       60.04       48.91     22.23 o 
   9   3  13       65.13       62.33     24.86 o 
 -15   4  13       13.45       25.23     35.41 o 
 -14   4  13      175.85      203.53     25.88 o 
 -13   4  13      257.74      240.63     21.53 o 
 -12   4  13        3.97        3.92      5.97 o 
 -11   4  13       23.78       22.46     16.29 o 
 -10   4  13       56.06       51.05     14.79 o 
  -9   4  13      340.83      316.34     15.25 o 
  -8   4  13      581.17      617.08     16.24 o 
  -7   4  13       13.77        8.74     12.68 o 
  -6   4  13        1.43       -5.16      8.72 o 
  -5   4  13       73.32       81.32     14.46 o 
  -4   4  13      298.84      298.77     17.60 o 
  -3   4  13        5.02       -5.49      7.11 o 
  -2   4  13      335.28      335.14     15.95 o 
  -1   4  13        5.22        6.88     13.56 o 
   0   4  13       34.48       33.88     15.13 o 
   1   4  13      136.35      153.21     15.73 o 
   2   4  13        0.33       -3.38      8.91 o 
   3   4  13      411.46      419.74     14.79 o 
   4   4  13        3.44       -2.24     12.48 o 
   5   4  13       14.72       11.83     15.86 o 
   6   4  13        3.72      -14.46     14.46 o 
   7   4  13       75.79       77.09     17.99 o 
   8   4  13        8.28       10.62     23.37 o 
 -13   5  13       55.76       56.56     22.01 o 
 -12   5  13       40.03       55.65     19.81 o 
 -11   5  13      416.79      445.17     23.57 o 
 -10   5  13      133.52      117.54     18.71 o 
  -9   5  13      486.35      531.15     18.31 o 
  -8   5  13       23.29       14.53     12.15 o 
  -7   5  13      357.73      357.31     20.40 o 
  -6   5  13      111.48       83.72     18.91 o 
  -5   5  13       21.11       22.09     16.97 o 
  -4   5  13      101.86       93.18     21.15 o 
  -3   5  13      144.31      155.11     18.45 o 
  -2   5  13       43.37       49.39     16.43 o 
  -1   5  13       89.50      119.26     18.83 o 
   0   5  13      549.61      538.21     16.31 o 
   1   5  13      124.26      116.26     16.00 o 
   2   5  13       85.26       86.72     15.81 o 
   3   5  13       28.62       32.38     13.80 o 
   4   5  13      106.14      122.58     17.55 o 
   5   5  13       48.73       55.57     19.98 o 
   6   5  13       68.56       70.60     20.34 o 
 -11   6  13     1589.98     1643.63     32.20 o 
 -10   6  13      724.00      798.57     26.83 o 
  -9   6  13        7.85       17.76     21.91 o 
  -8   6  13       20.41        5.53     14.23 o 
  -7   6  13       15.79       20.40     21.82 o 
  -6   6  13        0.53        1.67      7.40 o 
  -5   6  13       12.02       22.04     20.19 o 
  -4   6  13        1.40        7.88     21.69 o 
  -3   6  13       83.06       93.08     23.66 o 
  -2   6  13      120.18       93.68     20.76 o 
  -1   6  13      291.31      300.69     22.59 o 
   0   6  13        9.34       11.93     19.32 o 
   1   6  13       56.54       61.63     21.10 o 
   2   6  13        0.01       -0.96      9.68 o 
   3   6  13       13.78       14.99     20.31 o 
   4   6  13        3.74        1.12      9.85 o 
  -6   7  13      104.82       78.52     26.64 o 
  -5   7  13       94.44      103.71     25.23 o 
  -4   7  13        0.24       -2.88      5.28 o 
  -3   7  13      295.15      314.96     27.37 o 
  -2   7  13      634.39      687.09     28.65 o 
  -1   7  13      146.03      136.99     26.81 o 
 -17   0  14       10.97       49.74     45.55 o 
 -16   0  14        0.00       13.48     42.55 o 
 -15   0  14        0.65       29.96     42.55 o 
 -14   0  14      486.20      429.55     46.76 o 
 -13   0  14      226.01      277.82     43.46 o 
 -12   0  14     1757.78     1723.44     55.22 o 
 -11   0  14      652.76      616.76     22.79 o 
 -10   0  14     2208.10     2115.70     37.28 o 
  -9   0  14      574.54      581.49     15.43 o 
  -8   0  14      429.38      418.59     13.94 o 
  -7   0  14      638.33      614.29     16.42 o 
  -6   0  14        0.66       12.57     11.09 o 
  -5   0  14        2.10       -0.11      4.72 o 
  -4   0  14      149.80      149.68     10.23 o 
  -3   0  14      285.72      266.03     10.31 o 
  -2   0  14     2182.35     2214.56     25.32 o 
  -1   0  14      110.65      119.28     11.44 o 
   0   0  14     1760.72     1754.03     23.61 o 
   1   0  14      219.96      176.67     15.39 o 
   2   0  14        0.12       -3.02     12.63 o 
   3   0  14      113.58       84.15     17.13 o 
   4   0  14        7.08       -3.76     14.19 o 
   5   0  14       60.02       41.74     17.74 o 
   6   0  14       58.37       68.32     35.66 o 
   7   0  14       41.09       45.10     26.18 o 
   8   0  14       77.62       54.01     28.67 o 
   9   0  14       83.54       61.77     31.44 o 
  10   0  14       60.31       55.91     35.09 o 
 -17   1  14       28.10       31.98     27.00 o 
 -16   1  14       80.78       62.55     23.61 o 
 -15   1  14        7.84       -0.32      2.39 o 
 -14   1  14      102.11       77.09     23.13 o 
 -13   1  14        9.73       15.16     17.18 o 
 -12   1  14      953.19      902.76     24.00 o 
 -11   1  14     4882.20     4889.87    113.91 o 
 -10   1  14      489.39      489.03     14.39 o 
  -9   1  14      542.65      535.38     13.24 o 
  -8   1  14       29.07       22.61      9.27 o 
  -7   1  14      654.61      679.40     14.34 o 
  -6   1  14        7.05       -2.04      4.42 o 
  -5   1  14       78.93       82.39      8.68 o 
  -4   1  14       84.40       73.32      7.82 o 
  -3   1  14      106.99       87.50      8.53 o 
  -2   1  14        3.73        3.41      7.34 o 
  -1   1  14      464.71      482.44     10.67 o 
   0   1  14     1882.47     1884.40     21.59 o 
   1   1  14     1480.56     1477.05     25.92 o 
   2   1  14     3093.46     3186.52     25.50 o 
   3   1  14     1302.48     1286.05     25.42 o 
   4   1  14       71.77       71.62     14.04 o 
   5   1  14      188.85      200.04     16.57 o 
   6   1  14       70.70       72.11     18.41 o 
   7   1  14      402.91      364.83     22.16 o 
   8   1  14       11.67        6.05     14.91 o 
   9   1  14      140.10       88.63     22.54 o 
 -17   2  14       18.72       22.96     30.81 o 
 -16   2  14       68.45       71.50     25.75 o 
 -15   2  14        0.14       -4.10     23.49 o 
 -14   2  14      120.12      115.49     22.84 o 
 -13   2  14       12.43        3.46     15.12 o 
 -12   2  14      175.27      191.50     18.05 o 
 -11   2  14      303.83      300.05     13.72 o 
 -10   2  14      253.04      250.54     13.91 o 
  -9   2  14        2.87        0.82      7.12 o 
  -8   2  14       44.33       48.75     11.68 o 
  -7   2  14       40.79       43.60     11.22 o 
  -6   2  14      222.44      215.00      9.95 o 
  -5   2  14        0.66        0.02      2.20 o 
  -4   2  14      100.59      105.00     10.48 o 
  -3   2  14       24.01       18.23      8.54 o 
  -2   2  14       37.48       41.67      9.89 o 
  -1   2  14        0.17       -0.37      7.50 o 
   0   2  14      229.84      219.46     11.30 o 
   1   2  14      146.62      136.66     12.17 o 
   2   2  14      197.69      185.78     12.08 o 
   3   2  14      212.69      222.16     12.67 o 
   4   2  14       29.74       28.25     13.11 o 
   5   2  14      189.53      188.81     15.09 o 
   6   2  14        3.51        1.23     17.40 o 
   7   2  14       49.46       49.34     20.73 o 
   8   2  14       28.15       37.77     22.04 o 
   9   2  14        0.00       -2.46     23.39 o 
 -16   3  14        0.35        1.58     19.22 o 
 -15   3  14       62.67       57.30     35.06 o 
 -14   3  14       13.51       22.20     23.11 o 
 -13   3  14      218.89      226.21     25.45 o 
 -12   3  14        0.28        3.50     20.99 o 
 -11   3  14       78.92       72.84     17.61 o 
 -10   3  14      322.61      331.09     17.05 o 
  -9   3  14       30.43       27.85     14.94 o 
  -8   3  14      359.49      355.40     16.03 o 
  -7   3  14      279.97      271.80     14.06 o 
  -6   3  14        9.97       14.91     13.32 o 
  -5   3  14       88.48       76.09     14.44 o 
  -4   3  14        1.65       -0.88      7.80 o 
  -3   3  14      207.24      203.34     12.26 o 
  -2   3  14        0.46       -0.50      6.43 o 
  -1   3  14      141.98      127.12     11.85 o 
   0   3  14      332.77      331.97     11.74 o 
   1   3  14      124.90      125.78     15.26 o 
   2   3  14       31.83       40.96     14.25 o 
   3   3  14      774.19      752.42     15.49 o 
   4   3  14      151.43      139.30     15.62 o 
   5   3  14       83.73       65.88     15.19 o 
   6   3  14      171.14      148.30     18.00 o 
   7   3  14       80.37       87.46     19.87 o 
   8   3  14      113.51      108.45     24.79 o 
 -15   4  14       43.46       53.70     33.75 o 
 -14   4  14        1.00        3.29     24.89 o 
 -13   4  14      545.08      521.85     21.02 o 
 -12   4  14      699.67      649.13     22.06 o 
 -11   4  14     1288.10     1388.06     23.48 o 
 -10   4  14      206.83      219.17     16.86 o 
  -9   4  14      263.38      284.97     16.03 o 
  -8   4  14       87.05       68.49     17.25 o 
  -7   4  14      121.98      105.40     20.42 o 
  -6   4  14       28.07       33.46     19.12 o 
  -5   4  14        0.14        1.34      3.50 o 
  -4   4  14        1.06      -10.00     12.43 o 
  -3   4  14       13.72        4.55      7.12 o 
  -2   4  14      116.27       98.92     17.04 o 
  -1   4  14      363.54      386.18     18.09 o 
   0   4  14      999.78     1089.33     18.10 o 
   1   4  14      377.15      346.95     16.17 o 
   2   4  14        1.94       -1.59     15.80 o 
   3   4  14      379.53      372.07     17.98 o 
   4   4  14        1.50       -2.36     12.31 o 
   5   4  14       91.50       95.93     18.84 o 
   6   4  14      100.16       81.00     20.35 o 
   7   4  14      128.21      136.13     26.21 o 
 -13   5  14       84.74       68.42     22.70 o 
 -12   5  14      232.47      249.43     25.88 o 
 -11   5  14      503.33      518.02     25.33 o 
 -10   5  14       16.34        5.49     18.10 o 
  -9   5  14      372.18      373.10     22.05 o 
  -8   5  14       88.12       80.94     20.12 o 
  -7   5  14      257.54      248.89     21.41 o 
  -6   5  14        1.64      -11.91     16.79 o 
  -5   5  14      147.40      179.07     20.68 o 
  -4   5  14       84.81       76.25     20.27 o 
  -3   5  14      243.75      251.23     19.55 o 
  -2   5  14       87.68      100.63     18.68 o 
  -1   5  14     2815.77     2954.02     46.21 o 
   0   5  14        0.46       -2.22     13.03 o 
   1   5  14       39.59       34.94     16.60 o 
   2   5  14       64.99       64.41     17.85 o 
   3   5  14        3.17        5.65     16.20 o 
   4   5  14      100.30       81.35     20.28 o 
   5   5  14      230.32      221.93     24.88 o 
 -10   6  14       21.79       27.18     24.50 o 
  -9   6  14        8.42        1.36     12.02 o 
  -8   6  14       99.73       90.08     23.57 o 
  -7   6  14       25.36        1.68     22.45 o 
  -6   6  14       15.57        0.81     22.37 o 
  -5   6  14        0.03        0.74      7.14 o 
  -4   6  14      201.05      227.42     25.31 o 
  -3   6  14        2.87        3.38     21.25 o 
  -2   6  14        2.54        7.70     13.37 o 
  -1   6  14       10.89        9.91     21.17 o 
   0   6  14        1.59        0.10      2.59 o 
   1   6  14       45.42       45.42     22.85 o 
   2   6  14        4.29        4.82     20.73 o 
   3   6  14        8.92      -16.91     27.93 o 
 -17   1  15        4.34       27.07     27.94 o 
 -16   1  15       48.20       49.53     22.62 o 
 -15   1  15        2.80       -4.14     13.82 o 
 -14   1  15      601.04      589.45     22.46 o 
 -13   1  15       54.03       54.65     20.97 o 
 -12   1  15       12.47        2.36      8.20 o 
 -11   1  15      278.14      264.13     19.70 o 
 -10   1  15      489.22      525.53     17.52 o 
  -9   1  15      263.92      234.55     10.93 o 
  -8   1  15        1.81       -0.43      2.86 o 
  -7   1  15      247.65      246.76     10.39 o 
  -6   1  15       95.37      103.13     10.03 o 
  -5   1  15      154.26      154.54     11.45 o 
  -4   1  15        0.03        0.40     12.22 o 
  -3   1  15      102.75      100.99      9.84 o 
  -2   1  15     1230.93     1202.47     20.37 o 
  -1   1  15       51.18       48.46     10.09 o 
   0   1  15     1757.01     1780.61     20.42 o 
   1   1  15        0.00       -1.29      8.18 o 
   2   1  15       67.86       69.92     11.66 o 
   3   1  15      533.01      496.67     12.75 o 
   4   1  15      224.87      229.62     14.10 o 
   5   1  15      124.83      118.66     15.20 o 
   6   1  15       35.62       33.67     16.61 o 
   7   1  15      132.13      112.46     19.68 o 
   8   1  15       24.96       16.90     19.18 o 
   9   1  15        0.22        0.29     19.85 o 
 -16   2  15       55.46       60.11     28.51 o 
 -15   2  15      135.23      138.68     27.17 o 
 -14   2  15       21.18       25.04     22.68 o 
 -13   2  15        3.06       -5.33     17.84 o 
 -12   2  15      438.70      442.60     17.11 o 
 -11   2  15     1659.19     1635.49     26.87 o 
 -10   2  15        8.24        5.78     14.20 o 
  -9   2  15        2.00        2.04     13.72 o 
  -8   2  15       44.67       41.53     12.42 o 
  -7   2  15       16.12       19.79     11.76 o 
  -6   2  15      434.48      416.57     11.23 o 
  -5   2  15       39.85       35.70     11.74 o 
  -4   2  15        1.79       -4.22      9.78 o 
  -3   2  15        8.92        0.30      2.52 o 
  -2   2  15      659.63      662.67     11.76 o 
  -1   2  15      304.97      295.29     11.60 o 
   0   2  15      158.27      147.41     12.79 o 
   1   2  15     2265.94     2380.64     25.32 o 
   2   2  15        4.36        2.20     15.12 o 
   3   2  15       57.56       57.36     13.64 o 
   4   2  15       15.65        9.41      5.74 o 
   5   2  15        2.07        0.87      6.05 o 
   6   2  15      239.11      238.58     22.68 o 
   7   2  15        1.69        0.29      6.35 o 
   8   2  15       61.23       27.62     23.59 o 
 -15   3  15       14.88       28.79     35.15 o 
 -14   3  15       87.06       92.76     26.24 o 
 -13   3  15      146.63      160.34     32.25 o 
 -12   3  15        5.12        7.85     17.62 o 
 -11   3  15       83.86       85.18     18.06 o 
 -10   3  15      307.24      301.29     18.61 o 
  -9   3  15      496.41      472.96     21.01 o 
  -8   3  15      270.27      251.78     16.91 o 
  -7   3  15       58.88       69.64     15.26 o 
  -6   3  15       41.19       34.19     16.55 o 
  -5   3  15       52.47       42.67     15.55 o 
  -4   3  15       28.02       13.74     14.46 o 
  -3   3  15      143.23      136.12     13.49 o 
  -2   3  15     3791.08     3896.82     44.41 o 
  -1   3  15      124.33      125.92     13.23 o 
   0   3  15      444.90      444.25     13.64 o 
   1   3  15      330.40      356.84     13.99 o 
   2   3  15      198.15      225.80     17.30 o 
   3   3  15     1367.10     1369.51     23.12 o 
   4   3  15      295.38      310.88     17.34 o 
   5   3  15      121.71      110.56     16.66 o 
   6   3  15        6.38        5.53     15.99 o 
   7   3  15       69.03       44.84     20.67 o 
 -14   4  15       36.20       33.49     27.32 o 
 -13   4  15       50.74       75.58     22.65 o 
 -12   4  15        0.53       -1.16      5.94 o 
 -11   4  15      177.01      183.28     19.74 o 
 -10   4  15        1.04        4.00     16.63 o 
  -9   4  15       35.13       45.70     17.08 o 
  -8   4  15       39.51       42.54     19.78 o 
  -7   4  15       80.85       63.64     21.14 o 
  -6   4  15        4.48       -0.08     14.17 o 
  -5   4  15       20.62       26.29     20.61 o 
  -4   4  15       33.33       40.28     17.46 o 
  -3   4  15       61.48       49.24     19.02 o 
  -2   4  15      179.27      184.11     18.36 o 
  -1   4  15       90.86       95.49     18.10 o 
   0   4  15      210.66      201.45     15.71 o 
   1   4  15        1.32       -2.48     12.03 o 
   2   4  15        0.06        0.09      4.52 o 
   3   4  15       41.65       37.89     17.84 o 
   4   4  15       80.87      101.55     18.62 o 
   5   4  15        1.65       -5.08     19.23 o 
   6   4  15        1.86       -0.41     13.13 o 
 -12   5  15      279.11      300.18     28.36 o 
 -11   5  15       68.72       71.59     20.49 o 
 -10   5  15       35.33       46.05     19.71 o 
  -9   5  15      262.27      234.35     24.35 o 
  -8   5  15       85.66       97.45     21.06 o 
  -7   5  15        5.61       10.93     12.62 o 
  -6   5  15       12.50       17.83     19.53 o 
  -5   5  15       11.72        8.05     19.17 o 
  -4   5  15        4.28       -4.98     17.34 o 
  -3   5  15      653.56      666.72     20.77 o 
  -2   5  15        0.50        4.46     14.63 o 
  -1   5  15      273.85      298.03     21.72 o 
   0   5  15       23.01       21.72     18.04 o 
   1   5  15       16.12        2.89      5.70 o 
   2   5  15       55.91       44.73     18.92 o 
   3   5  15      165.49      173.24     22.34 o 
   4   5  15      100.10       99.28     21.45 o 
  -9   6  15       25.80       41.30     23.64 o 
  -8   6  15       23.89       34.60     24.05 o 
  -7   6  15       45.99       43.90     23.86 o 
  -6   6  15      101.47       88.54     24.41 o 
  -5   6  15       36.17       36.62     22.93 o 
  -4   6  15       27.44       36.80     22.18 o 
  -3   6  15       24.30       30.30     24.76 o 
  -2   6  15        0.87        6.36     22.15 o 
  -1   6  15      484.41      529.31     27.54 o 
   0   6  15      272.41      276.36     26.33 o 
   1   6  15       14.20        0.77      7.31 o 
 -16   0  16      214.41      215.22     29.01 o 
 -15   0  16     1329.01     1243.55     52.94 o 
 -14   0  16       31.30       39.04     27.20 o 
 -13   0  16      906.41      865.15     29.20 o 
 -12   0  16        7.48       -3.57     12.43 o 
 -11   0  16      679.34      716.51     39.13 o 
 -10   0  16       76.35       62.46     20.46 o 
  -9   0  16        2.92       -5.59      9.39 o 
  -8   0  16      544.67      509.94     21.59 o 
  -7   0  16       48.81       55.09     20.09 o 
  -6   0  16      133.77      111.59     17.37 o 
  -5   0  16      267.65      274.21     16.70 o 
  -4   0  16       43.83       38.92     11.24 o 
  -3   0  16      184.15      200.50     12.91 o 
  -2   0  16      482.61      463.11     14.10 o 
  -1   0  16     1946.10     1949.24     26.38 o 
   0   0  16      292.56      294.10     16.92 o 
   1   0  16     1513.47     1540.97     28.43 o 
   2   0  16       51.96       44.52     18.06 o 
   3   0  16      725.16      764.91     21.81 o 
   4   0  16       76.98       93.22     26.38 o 
   5   0  16      178.10      181.31     29.34 o 
   6   0  16      445.98      394.62     44.81 o 
   7   0  16      193.16      187.56     36.13 o 
   8   0  16        0.15       19.83     35.69 o 
 -16   1  16       13.19       11.79     27.81 o 
 -15   1  16       67.22       76.62     26.15 o 
 -14   1  16      183.24      154.87     21.74 o 
 -13   1  16       49.40       28.11     20.58 o 
 -12   1  16       35.09       45.67     20.62 o 
 -11   1  16      215.22      214.41     21.19 o 
 -10   1  16        0.02       -5.79      7.00 o 
  -9   1  16        0.02        0.56      3.86 o 
  -8   1  16      142.64      140.41     13.03 o 
  -7   1  16       29.09       26.79     12.27 o 
  -6   1  16      250.24      239.05     11.58 o 
  -5   1  16        0.56       -3.33      7.63 o 
  -4   1  16       23.43       22.96     10.90 o 
  -3   1  16      421.89      410.92     12.58 o 
  -2   1  16      784.46      795.66     13.87 o 
  -1   1  16     3123.96     3165.35     54.74 o 
   0   1  16      481.85      519.97     13.34 o 
   1   1  16     1848.01     1853.28     22.32 o 
   2   1  16      339.47      355.42     14.16 o 
   3   1  16      136.43       95.45     15.51 o 
   4   1  16        0.08        1.78      3.66 o 
   5   1  16      169.65      160.91     16.67 o 
   6   1  16        4.51       12.39     18.58 o 
   7   1  16        0.84       -7.95     16.40 o 
   8   1  16        0.23        8.24     23.40 o 
 -16   2  16        2.32        5.56     27.75 o 
 -15   2  16       13.21       24.35     25.56 o 
 -14   2  16       66.20       39.65     25.00 o 
 -13   2  16      164.01      166.92     25.09 o 
 -12   2  16        3.03       -0.21     10.85 o 
 -11   2  16       66.98       59.29     15.08 o 
 -10   2  16      104.45       86.88     15.29 o 
  -9   2  16      122.63      138.63     15.28 o 
  -8   2  16        3.39        0.85      2.65 o 
  -7   2  16       87.19       83.14     13.07 o 
  -6   2  16       13.36        9.45     11.39 o 
  -5   2  16      207.93      205.30     14.91 o 
  -4   2  16        3.94        1.08      6.37 o 
  -3   2  16       12.25        3.95     10.90 o 
  -2   2  16       89.61       85.63     12.83 o 
  -1   2  16       27.24       37.07     10.64 o 
   0   2  16      104.48      102.31     13.99 o 
   1   2  16      327.39      323.48     14.86 o 
   2   2  16      292.68      291.83     16.23 o 
   3   2  16       14.80       20.74     14.69 o 
   4   2  16        0.02       -2.58     16.40 o 
   5   2  16       15.48        1.52      8.51 o 
   6   2  16       57.75       68.59     22.57 o 
   7   2  16        0.00       13.85     23.49 o 
 -15   3  16       15.00       32.49     42.11 o 
 -14   3  16      113.66       83.41     25.61 o 
 -13   3  16       26.49       36.14     28.58 o 
 -12   3  16      157.56      156.73     21.40 o 
 -11   3  16      105.28       87.19     18.87 o 
 -10   3  16      285.78      297.90     18.75 o 
  -9   3  16       34.52       29.15     17.09 o 
  -8   3  16      169.31      187.21     18.01 o 
  -7   3  16       82.15       77.91     21.20 o 
  -6   3  16       56.28       55.87     20.14 o 
  -5   3  16        5.95       -1.48     10.41 o 
  -4   3  16       18.31       32.22     15.23 o 
  -3   3  16        0.73       -1.04      9.82 o 
  -2   3  16     1980.33     2016.97     23.30 o 
  -1   3  16      260.90      264.03     14.44 o 
   0   3  16     1921.96     1942.41     23.89 o 
   1   3  16      179.49      170.86     15.89 o 
   2   3  16       25.18        9.83     14.46 o 
   3   3  16      167.52      179.31     18.51 o 
   4   3  16       23.10       12.87     17.29 o 
   5   3  16        8.35       10.45     19.76 o 
   6   3  16        0.28       -4.57     20.11 o 
 -14   4  16       15.78       38.29     34.62 o 
 -13   4  16        0.08        5.19     32.97 o 
 -12   4  16      275.34      271.03     25.47 o 
 -11   4  16       49.65       38.20     18.40 o 
 -10   4  16      125.57       90.21     20.98 o 
  -9   4  16      242.79      252.37     20.36 o 
  -8   4  16       86.38       95.84     23.49 o 
  -7   4  16        1.85        0.03      3.40 o 
  -6   4  16       15.67        1.59      7.52 o 
  -5   4  16       48.04       48.19     24.82 o 
  -4   4  16        0.21       -0.85      9.07 o 
  -3   4  16        1.33        3.61     18.12 o 
  -2   4  16      565.34      542.90     19.82 o 
  -1   4  16       66.26       69.76     18.55 o 
   0   4  16      227.30      281.30     17.52 o 
   1   4  16      104.96       98.49     18.23 o 
   2   4  16      326.33      348.50     20.51 o 
   3   4  16       21.09       27.15     18.71 o 
   4   4  16       20.49       16.68     19.55 o 
   5   4  16       53.22       59.59     21.74 o 
 -12   5  16       33.67       23.36     25.28 o 
 -11   5  16       35.36       26.14     21.07 o 
 -10   5  16        0.09       -4.21     22.53 o 
  -9   5  16      386.18      391.45     23.92 o 
  -8   5  16      345.22      358.72     24.83 o 
  -7   5  16       72.42       73.01     21.14 o 
  -6   5  16        0.54       -7.17      7.67 o 
  -5   5  16       13.42       11.35     20.80 o 
  -4   5  16      128.42       97.35     24.51 o 
  -3   5  16       22.47       22.02     20.13 o 
  -2   5  16      584.87      567.56     22.92 o 
  -1   5  16      307.14      319.00     24.06 o 
   0   5  16       87.97       80.21     19.24 o 
   1   5  16       36.35       44.04     20.15 o 
   2   5  16      121.70      113.01     22.35 o 
   3   5  16      212.14      275.90     25.05 o 
  -8   6  16        6.28       -2.67     13.23 o 
  -7   6  16        9.54       19.12     24.20 o 
  -6   6  16       33.45       53.97     24.92 o 
  -5   6  16       68.85       71.84     25.08 o 
  -4   6  16        2.28       -1.31      5.50 o 
  -3   6  16       51.91       39.05     26.48 o 
  -2   6  16      133.69      132.78     28.67 o 
  -1   6  16       11.69       -2.85     27.93 o 
 -16   1  17       15.83       17.38     27.88 o 
 -15   1  17      244.89      280.24     25.44 o 
 -14   1  17      174.49      187.67     26.06 o 
 -13   1  17        0.02       -1.48     21.08 o 
 -12   1  17      220.62      197.81     24.64 o 
 -11   1  17       21.42       30.58     19.79 o 
 -10   1  17        2.79        5.14      9.57 o 
  -9   1  17      278.92      264.46     14.78 o 
  -8   1  17        0.37       12.81     13.01 o 
  -7   1  17      184.22      182.20     17.90 o 
  -6   1  17      312.05      319.06     14.69 o 
  -5   1  17      157.09      155.29     13.69 o 
  -4   1  17      426.37      407.06     15.05 o 
  -3   1  17       73.38       67.55     13.40 o 
  -2   1  17      690.96      712.14     15.86 o 
  -1   1  17      713.73      712.52     14.42 o 
   0   1  17      469.51      485.18     13.89 o 
   1   1  17       19.14        6.46     11.68 o 
   2   1  17       50.66       47.48     14.41 o 
   3   1  17       12.36       17.86     16.39 o 
   4   1  17       73.33       65.73     17.49 o 
   5   1  17       60.14       76.34     20.96 o 
   6   1  17       23.83       28.81     21.55 o 
   7   1  17        1.69       26.51     24.10 o 
 -15   2  17      189.50      228.78     38.09 o 
 -14   2  17      222.52      187.53     36.20 o 
 -13   2  17      106.86       64.61     29.94 o 
 -12   2  17       23.41       31.03     21.09 o 
 -11   2  17        6.08       -0.31      3.55 o 
 -10   2  17        0.42       11.37     20.47 o 
  -9   2  17       28.32       32.54     15.58 o 
  -8   2  17      317.19      302.89     17.49 o 
  -7   2  17      349.91      373.14     16.69 o 
  -6   2  17       53.63       40.86     15.28 o 
  -5   2  17      230.95      202.79     16.53 o 
  -4   2  17       35.25       19.58     14.27 o 
  -3   2  17      119.91      134.34     14.30 o 
  -2   2  17      143.48      132.51     15.80 o 
  -1   2  17     2601.84     2582.00     37.67 o 
   0   2  17       75.78       93.21     13.26 o 
   1   2  17       90.19       79.55     13.00 o 
   2   2  17        1.44       -9.98     12.86 o 
   3   2  17       44.80       29.89     15.62 o 
   4   2  17       11.06        1.96      9.74 o 
   5   2  17       74.56       71.86     17.60 o 
   6   2  17       74.45       86.72     24.07 o 
 -14   3  17        6.32        7.19     55.13 o 
 -13   3  17      151.67      142.46     36.00 o 
 -12   3  17       19.65       18.77     20.08 o 
 -11   3  17      253.04      234.00     21.18 o 
 -10   3  17       36.58       42.38     18.53 o 
  -9   3  17       85.36       65.39     18.80 o 
  -8   3  17       54.50       51.23     17.87 o 
  -7   3  17      334.06      321.02     22.21 o 
  -6   3  17        3.15        2.69     11.96 o 
  -5   3  17       16.14       24.20     19.20 o 
  -4   3  17       79.05       64.61     15.85 o 
  -3   3  17       46.11       53.58     15.40 o 
  -2   3  17       30.94       40.61     13.66 o 
  -1   3  17     1920.81     1981.01     24.44 o 
   0   3  17      759.01      781.15     16.87 o 
   1   3  17        0.41        3.53     16.55 o 
   2   3  17      361.89      352.42     17.22 o 
   3   3  17      169.19      174.45     17.61 o 
   4   3  17        4.21       -1.90     16.04 o 
   5   3  17        2.68        7.86     20.26 o 
 -13   4  17      134.19      138.67     30.52 o 
 -12   4  17       13.33       16.31     20.16 o 
 -11   4  17      197.24      206.45     20.89 o 
 -10   4  17       14.24       14.88     21.14 o 
  -9   4  17        4.56       -0.07      7.01 o 
  -8   4  17        2.26        6.04     21.62 o 
  -7   4  17        2.20       10.33     25.50 o 
  -6   4  17        5.02        5.70     21.36 o 
  -5   4  17        9.25       26.27     23.82 o 
  -4   4  17       38.59       32.58     19.28 o 
  -3   4  17       34.04       28.94     19.10 o 
  -2   4  17        1.59        0.14      8.54 o 
  -1   4  17      616.32      591.74     20.54 o 
   0   4  17      243.48      276.76     20.30 o 
   1   4  17        1.55        3.14     19.74 o 
   2   4  17       62.98       69.09     18.93 o 
   3   4  17      125.11      148.04     20.89 o 
   4   4  17       35.39       41.82     20.62 o 
 -11   5  17       19.49       21.93     22.71 o 
 -10   5  17       29.85       44.07     24.07 o 
  -9   5  17      141.59      156.64     25.49 o 
  -8   5  17       32.34       24.72     21.17 o 
  -7   5  17       66.64       71.28     21.71 o 
  -6   5  17       18.93       16.88     20.61 o 
  -5   5  17       38.43       45.30     22.35 o 
  -4   5  17       29.91       45.47     24.04 o 
  -3   5  17        8.56       23.27     24.77 o 
  -2   5  17      930.36     1036.73     27.39 o 
  -1   5  17      149.57      119.74     21.34 o 
   0   5  17      239.75      270.41     23.03 o 
   1   5  17       76.46       64.27     21.64 o 
   2   5  17       71.24       65.57     24.55 o 
 -16   0  18      198.78      218.69     39.46 o 
 -15   0  18       79.96       73.22     33.24 o 
 -14   0  18      422.09      377.67     52.75 o 
 -13   0  18      189.57      189.70     52.15 o 
 -12   0  18        0.01        6.59     40.75 o 
 -11   0  18       57.00       68.32     40.75 o 
 -10   0  18      370.90      363.28     34.47 o 
  -9   0  18      264.45      195.11     41.96 o 
  -8   0  18        0.49       -2.05     10.19 o 
  -7   0  18      234.79      154.15     24.23 o 
  -6   0  18        4.36       -1.24      6.13 o 
  -5   0  18       50.08       28.64     17.95 o 
  -4   0  18       26.19       24.14     20.93 o 
  -3   0  18        0.00        6.99     27.98 o 
  -2   0  18        2.38       -0.82      2.70 o 
  -1   0  18       27.08        5.48     20.06 o 
   0   0  18      477.61      470.18     28.48 o 
   1   0  18       12.14       13.47     22.45 o 
   2   0  18      477.84      485.16     30.17 o 
   3   0  18        0.79       -3.78      7.64 o 
   4   0  18       10.59       -6.52     23.93 o 
   5   0  18      117.47      104.35     31.74 o 
   6   0  18        1.46       20.82     33.55 o 
 -15   1  18      132.59      124.66     25.01 o 
 -14   1  18       27.98       34.89     25.96 o 
 -13   1  18        1.70       -1.33     23.23 o 
 -12   1  18        1.15        5.74     21.56 o 
 -11   1  18       78.95       78.28     21.12 o 
 -10   1  18        4.16       -7.48     26.23 o 
  -9   1  18        1.68        4.92     13.06 o 
  -8   1  18      192.95      158.96     17.67 o 
  -7   1  18       22.63       21.93     16.02 o 
  -6   1  18      346.11      293.39     14.74 o 
  -5   1  18      264.15      202.95     15.75 o 
  -4   1  18        1.90       12.59     13.56 o 
  -3   1  18        4.83       -1.06      7.36 o 
  -2   1  18       90.35       58.92     14.58 o 
  -1   1  18      329.59      325.34     17.23 o 
   0   1  18      995.60      972.18     17.57 o 
   1   1  18      235.86      247.92     15.87 o 
   2   1  18        0.16        1.41     14.59 o 
   3   1  18       51.43       42.82     16.90 o 
   4   1  18        2.70        0.38      4.13 o 
   5   1  18        0.40       -4.04     22.17 o 
   6   1  18       34.53       57.58     24.45 o 
 -15   2  18       34.83        8.12     34.88 o 
 -14   2  18        4.86       -7.79     30.45 o 
 -13   2  18       77.41       78.39     30.81 o 
 -12   2  18        0.58       -2.36     19.47 o 
 -11   2  18        8.07        0.13     22.93 o 
 -10   2  18      127.27      130.48     20.47 o 
  -9   2  18        7.91        0.25      9.78 o 
  -8   2  18       20.85       25.43     16.38 o 
  -7   2  18       25.22       18.28     19.41 o 
  -6   2  18       17.98       17.07     12.87 o 
  -5   2  18       30.50       24.40     15.74 o 
  -4   2  18       76.62       72.91     16.97 o 
  -3   2  18       20.45       18.79     14.42 o 
  -2   2  18      719.33      770.41     27.24 o 
  -1   2  18       46.58       54.84     16.43 o 
   0   2  18      165.32      157.87     16.67 o 
   1   2  18      399.43      403.63     15.80 o 
   2   2  18        0.35        0.96      6.26 o 
   3   2  18        4.53       13.20     14.90 o 
   4   2  18        2.21       -0.79     16.72 o 
   5   2  18       18.72       28.24     20.80 o 
 -14   3  18        0.23      -26.44     32.72 o 
 -13   3  18        1.51       15.10     34.05 o 
 -12   3  18       81.22       71.14     26.30 o 
 -11   3  18        4.61        2.99     20.66 o 
 -10   3  18       36.36       28.07     19.57 o 
  -9   3  18       26.82        9.75     19.37 o 
  -8   3  18        4.93        0.48     14.46 o 
  -7   3  18       89.85       71.22     23.31 o 
  -6   3  18        4.16       -1.27     15.40 o 
  -5   3  18       37.90       41.35     24.55 o 
  -4   3  18        7.26       19.21     17.54 o 
  -3   3  18       98.49       66.19     18.71 o 
  -2   3  18        0.05        6.24     10.69 o 
  -1   3  18      199.25      202.57     17.36 o 
   0   3  18       12.03       10.71     15.44 o 
   1   3  18      371.56      403.80     19.07 o 
   2   3  18       56.39       68.26     17.65 o 
   3   3  18      196.70      230.15     20.66 o 
   4   3  18        0.04        4.78     17.99 o 
 -12   4  18        0.14       -8.11      8.11 o 
 -11   4  18       38.05       22.56     23.09 o 
 -10   4  18      101.09       83.59     23.26 o 
  -9   4  18        4.77       -0.29     14.42 o 
  -8   4  18      215.51      209.13     27.25 o 
  -7   4  18        2.31       10.91     25.81 o 
  -6   4  18       42.92       45.20     24.75 o 
  -5   4  18       13.09       16.89     26.06 o 
  -4   4  18      397.18      467.32     24.58 o 
  -3   4  18        0.70        0.15     10.24 o 
  -2   4  18        9.71       17.61     20.86 o 
  -1   4  18      645.81      624.28     21.88 o 
   0   4  18      390.16      403.61     20.58 o 
   1   4  18        4.46        0.31     22.15 o 
   2   4  18        0.97       -2.24     10.99 o 
   3   4  18        9.70        9.21     21.88 o 
  -9   5  18       12.26       -0.09      9.44 o 
  -8   5  18      202.62      234.08     27.91 o 
  -7   5  18       27.84       31.18     24.29 o 
  -6   5  18        8.83        5.24     22.66 o 
  -5   5  18       44.11       48.32     23.67 o 
  -4   5  18      228.94      231.58     27.02 o 
  -3   5  18      558.53      566.37     28.70 o 
  -2   5  18       48.44       51.05     22.09 o 
  -1   5  18      551.40      559.71     23.89 o 
   0   5  18       80.85       63.90     22.73 o 
 -15   1  19       48.26       67.67     30.45 o 
 -14   1  19       96.31      101.85     37.46 o 
 -13   1  19       54.34       12.20     34.13 o 
 -12   1  19        3.56       -3.43     25.36 o 
 -11   1  19        6.01        0.84     29.89 o 
 -10   1  19       72.61       82.30     30.90 o 
  -9   1  19        8.88       -2.67     16.84 o 
  -8   1  19        4.24       -6.15     12.07 o 
  -7   1  19      387.94      400.91     20.30 o 
  -6   1  19       15.78        9.69     15.39 o 
  -5   1  19      129.78      133.24     17.00 o 
  -4   1  19       45.36       34.57     16.99 o 
  -3   1  19       12.61       17.79     14.02 o 
  -2   1  19      294.95      284.95     15.81 o 
  -1   1  19        0.66       -3.45     12.38 o 
   0   1  19       27.83       20.24     15.59 o 
   1   1  19        3.64        9.36     12.74 o 
   2   1  19       50.42       46.61     17.04 o 
   3   1  19       72.87       62.19     18.98 o 
   4   1  19       16.76       17.70     22.21 o 
   5   1  19        0.12      -18.89     21.53 o 
 -14   2  19       93.13       87.09     35.13 o 
 -13   2  19       12.77        8.54     31.60 o 
 -12   2  19       57.08       59.41     24.56 o 
 -11   2  19       69.67       65.05     24.53 o 
 -10   2  19      481.94      465.48     25.97 o 
  -9   2  19      565.98      511.50     24.31 o 
  -8   2  19        0.27       -8.53     21.89 o 
  -7   2  19      137.90      129.56     24.15 o 
  -6   2  19        0.11       -4.56     10.89 o 
  -5   2  19       13.65       16.79     17.41 o 
  -4   2  19       55.73       64.21     18.38 o 
  -3   2  19      302.12      343.91     17.30 o 
  -2   2  19       79.72       96.02     17.39 o 
  -1   2  19       21.18       17.07     15.70 o 
   0   2  19       34.37       19.94     17.07 o 
   1   2  19      278.00      261.91     20.82 o 
   2   2  19       77.97      100.66     18.29 o 
   3   2  19       11.29       17.42     17.70 o 
   4   2  19        1.33       -2.50     14.47 o 
 -13   3  19        8.00       -3.36     27.92 o 
 -12   3  19       55.36       71.39     27.19 o 
 -11   3  19       50.53       46.88     21.30 o 
 -10   3  19       15.10       22.35     20.10 o 
  -9   3  19        2.04      -10.69     27.42 o 
  -8   3  19       82.23       71.25     25.13 o 
  -7   3  19       16.67        9.57     24.68 o 
  -6   3  19      197.83      234.12     26.55 o 
  -5   3  19       51.54       56.17     27.88 o 
  -4   3  19        0.78       28.48     26.69 o 
  -3   3  19      371.47      360.90     23.25 o 
  -2   3  19      159.77      168.64     18.93 o 
  -1   3  19       44.21       39.36     17.00 o 
   0   3  19       59.01       45.55     17.60 o 
   1   3  19       15.47       33.36     17.62 o 
   2   3  19       81.49       84.29     19.36 o 
   3   3  19       14.30       29.97     19.71 o 
 -11   4  19       10.87        9.26     25.17 o 
 -10   4  19       26.21       28.53     28.57 o 
  -9   4  19      118.47      113.06     28.99 o 
  -8   4  19        3.07       10.78     27.75 o 
  -7   4  19       13.07       35.27     31.52 o 
  -6   4  19      298.13      327.00     29.20 o 
  -5   4  19      103.95       88.71     31.25 o 
  -4   4  19      169.89      184.21     32.85 o 
  -3   4  19       39.24       41.99     21.52 o 
  -2   4  19      115.27       99.21     23.29 o 
  -1   4  19       20.43       16.90     21.92 o 
   0   4  19        0.02        0.11     15.36 o 
   1   4  19       18.93       17.48     22.23 o 
  -7   5  19        0.02       -6.60     22.92 o 
  -6   5  19        0.68        0.28     24.46 o 
  -5   5  19        4.63        0.36     25.80 o 
  -4   5  19       27.95       21.57     34.47 o 
  -3   5  19       45.89       51.58     28.66 o 
 -14   0  20      210.56      285.00     61.74 o 
 -13   0  20       96.61      120.76     52.14 o 
 -12   0  20      108.78      124.66     48.85 o 
 -11   0  20       67.32       39.55     44.65 o 
 -10   0  20       90.98       45.85     42.55 o 
  -9   0  20      396.62      372.57     50.66 o 
  -8   0  20      717.09      623.25     30.44 o 
  -7   0  20      117.69       86.77     29.88 o 
  -6   0  20      214.44      194.11     24.91 o 
  -5   0  20       24.09       35.90     22.41 o 
  -4   0  20       35.59       32.61     25.47 o 
  -3   0  20        0.01        3.00     33.56 o 
  -2   0  20       29.23       60.53     38.06 o 
  -1   0  20      552.72      552.77     36.57 o 
   0   0  20        0.17        0.65      6.47 o 
   1   0  20      280.17      358.69     33.40 o 
   2   0  20      114.53      127.70     33.10 o 
   3   0  20      584.53      714.88     34.46 o 
   4   0  20        3.94       14.82     33.08 o 
 -14   1  20        0.02       -7.99     24.25 o 
 -13   1  20        0.01       -8.14     19.61 o 
 -12   1  20       15.07       30.69     32.52 o 
 -11   1  20        2.27       -0.19      5.64 o 
 -10   1  20       72.75      112.40     32.98 o 
  -9   1  20       67.84       46.86     23.09 o 
  -8   1  20        1.62        1.62      8.65 o 
  -7   1  20       21.48        9.31     17.05 o 
  -6   1  20       63.66       64.52     15.90 o 
  -5   1  20       41.12       46.68     16.50 o 
  -4   1  20        5.68        2.55     11.47 o 
  -3   1  20        8.08       -0.91     21.28 o 
  -2   1  20       18.24       10.39     16.06 o 
  -1   1  20        1.33        2.00     13.31 o 
   0   1  20        0.17      -14.06     17.00 o 
   1   1  20       25.15       11.47     21.90 o 
   2   1  20       65.23       77.28     19.65 o 
   3   1  20       15.62       13.86     21.24 o 
 -13   2  20       29.35       23.07     50.94 o 
 -12   2  20      160.36      154.93     57.24 o 
 -11   2  20      118.74      155.51     35.90 o 
 -10   2  20       14.33       17.27     24.14 o 
  -9   2  20        5.40       -1.58     24.19 o 
  -8   2  20      345.78      316.52     28.13 o 
  -7   2  20      268.34      283.48     27.39 o 
  -6   2  20       78.92       67.77     24.53 o 
  -5   2  20      403.35      398.57     21.89 o 
  -4   2  20       15.43        7.12     12.58 o 
  -3   2  20      134.99      142.15     18.09 o 
  -2   2  20       79.17       71.87     18.63 o 
  -1   2  20        1.89       -2.82      8.37 o 
   0   2  20       99.86      121.74     20.74 o 
   1   2  20        8.71       -8.53     16.53 o 
   2   2  20       16.16        9.86     20.02 o 
   3   2  20       14.17       23.20     24.95 o 
 -12   3  20       55.98       80.46     28.99 o 
 -11   3  20        8.18        5.80     20.23 o 
 -10   3  20        2.66       13.12     25.56 o 
  -9   3  20       29.97       12.14     15.10 o 
  -8   3  20       99.16       92.18     27.21 o 
  -7   3  20        0.14        4.19     25.34 o 
  -6   3  20       23.86       24.93     25.04 o 
  -5   3  20      467.67      457.09     31.41 o 
  -4   3  20       18.47        4.41     16.88 o 
  -3   3  20       33.13       41.12     26.15 o 
  -2   3  20       85.38       85.56     19.46 o 
  -1   3  20      102.19      105.09     21.13 o 
   0   3  20        3.33        0.99      6.27 o 
   1   3  20       39.48       44.78     19.08 o 
 -10   4  20       61.03       68.30     30.15 o 
  -9   4  20      452.85      442.56     33.24 o 
  -8   4  20       77.95       64.76     29.56 o 
  -7   4  20      124.17      122.75     29.96 o 
  -6   4  20        0.02       -2.68     22.68 o 
  -5   4  20       12.30       14.55     33.47 o 
  -4   4  20      121.27      100.27     33.93 o 
  -3   4  20        0.37       -0.75     21.31 o 
  -2   4  20      156.71      187.65     26.33 o 
  -1   4  20        0.00       36.38     27.54 o 
 -13   1  21        0.96       32.06     50.94 o 
 -12   1  21       26.27       35.36     53.04 o 
 -11   1  21       16.45       13.78     52.14 o 
 -10   1  21        1.74       21.87     48.54 o 
  -9   1  21      157.99      131.99     34.18 o 
  -8   1  21       41.91       56.53     29.95 o 
  -7   1  21        3.44        6.29     18.98 o 
  -6   1  21       33.55       26.10     17.95 o 
  -5   1  21       38.93       39.42     19.88 o 
  -4   1  21       23.77       13.31     19.89 o 
  -3   1  21      179.12      193.86     23.08 o 
  -2   1  21        0.02       -9.21     16.82 o 
  -1   1  21        3.32        3.26      7.67 o 
   0   1  21        3.57        7.28     23.08 o 
   1   1  21        0.12       -8.83     21.80 o 
   2   1  21       87.52      103.74     26.20 o 
 -12   2  21       27.42       50.64     56.63 o 
 -11   2  21      319.77      336.73     41.77 o 
 -10   2  21      198.33      171.33     28.21 o 
  -9   2  21       39.58       17.85     25.04 o 
  -8   2  21      137.31       77.05     26.52 o 
  -7   2  21       53.92       49.52     26.27 o 
  -6   2  21       10.87       -4.64     17.00 o 
  -5   2  21      507.27      511.27     27.07 o 
  -4   2  21      123.79      137.29     22.69 o 
  -3   2  21       19.18        4.44     23.98 o 
  -2   2  21       11.36        6.78      5.85 o 
  -1   2  21        0.83       -1.63     16.74 o 
   0   2  21       11.81       15.18     20.14 o 
   1   2  21       83.85       84.58     22.03 o 
 -11   3  21        2.16        4.93     29.11 o 
 -10   3  21        0.85        9.73     29.21 o 
  -9   3  21       60.76       49.36     28.71 o 
  -8   3  21        1.19        5.12     28.55 o 
  -7   3  21      364.57      437.14     31.94 o 
  -6   3  21       95.14       68.32     30.68 o 
  -5   3  21       47.62       36.07     31.98 o 
  -4   3  21      231.33      232.38     29.68 o 
  -3   3  21       97.83      109.62     28.41 o 
  -2   3  21       17.85       25.84     23.33 o 
  -1   3  21       45.98       68.97     25.78 o 
  -7   4  21      173.60      225.26     33.24 o 
  -6   4  21       58.53       29.57     29.90 o 
  -5   4  21      508.91      504.26     36.88 o 
  -4   4  21        1.77       -6.67     34.93 o 
 -12   0  22       17.48       46.74     51.84 o 
 -10   0  22      180.02      235.55     56.94 o 
  -9   0  22      374.42      350.98     58.75 o 
  -8   0  22       83.48       77.01     59.03 o 
  -7   0  22      363.39      287.13     35.33 o 
  -6   0  22       93.31       70.56     25.93 o 
  -5   0  22        5.33       -2.25     13.82 o 
  -4   0  22       51.54       45.85     41.95 o 
  -3   0  22      316.39      277.83     54.55 o 
  -2   0  22     1010.29     1283.09     56.97 o 
  -1   0  22       43.43       73.71     49.74 o 
   0   0  22      140.51      139.95     50.34 o 
 -12   1  22       29.80        5.69    127.95 o 
 -11   1  22        6.96      -12.88     22.77 o 
 -10   1  22       28.91       64.13     56.33 o 
  -9   1  22        0.03        8.09     50.64 o 
  -8   1  22      134.77       81.02     34.77 o 
  -7   1  22        2.44       -6.50     25.63 o 
  -6   1  22      294.76      331.61     22.95 o 
  -5   1  22      143.99      149.51     23.68 o 
  -4   1  22       35.25       25.13     21.57 o 
  -3   1  22        4.62        3.96     23.01 o 
  -2   1  22       16.93       18.99     22.79 o 
  -1   1  22       11.14       16.73     25.69 o 
   0   1  22      384.25      455.37     35.11 o 
 -11   2  22        0.33       11.59     36.86 o 
 -10   2  22       33.87       59.79     36.86 o 
  -9   2  22        2.57       -4.08     13.51 o 
  -8   2  22      170.45      139.52     30.43 o 
  -7   2  22       48.98       38.17     27.12 o 
  -6   2  22       63.01       85.07     28.04 o 
  -5   2  22      224.41      222.96     30.36 o 
  -4   2  22        0.57      -11.36     13.87 o 
  -3   2  22      219.26      229.19     26.76 o 
  -2   2  22       10.65        8.57     18.20 o 
  -1   2  22       55.47       62.70     22.52 o 
  -9   3  22        7.66        0.36      4.82 o 
  -8   3  22       12.22        2.06      6.65 o 
  -7   3  22        0.01       -0.41     28.10 o 
  -6   3  22      109.41      124.25     32.38 o 
  -5   3  22       12.72       26.52     36.44 o 
  -4   3  22        7.42       14.06     27.84 o 
  -3   3  22       56.84       69.20     30.51 o 
 -10   1  23       57.66      109.37     58.43 o 
  -9   1  23       15.81      -26.67     76.11 o 
  -8   1  23       11.99       10.85     27.03 o 
  -7   1  23        6.17       -2.44     29.74 o 
  -6   1  23        5.03       -1.04     24.46 o 
  -5   1  23       37.06       41.73     24.46 o 
  -4   1  23       45.35       52.84     24.96 o 
  -3   1  23       61.37       72.73     25.50 o 
  -2   1  23       14.11       19.57     25.58 o 
  -8   2  23       62.12       40.85     30.93 o 
  -7   2  23        0.66        1.98     19.72 o 
  -6   2  23       24.27       32.90     28.98 o 
  -5   2  23       38.25        7.56     27.78 o 
  -4   2  23      133.07      140.26     33.75 o 
                                                 
